# Supplementary material for: In vivo spontaneous Ca2+ activity in the pre-hearing mammalian cochlea
Source: Nat Commun. 2025 Jan 2;16:29. doi: 10.1038/s41467-024-55519-w (PMC11695946; doi:10.1038/s41467-024-55519-w)
Supplement: Supplementary file 12 — Source Data [file 41467_2024_55519_MOESM12_ESM.xlsx]

## Sheet: Fig.2a,b,d,f,h,i
Fig. 2a												Fig. 2a, inset		Fig. 2b		Fig. 2d			Fig. 2f			Fig. 2h		Fig. 2i
P3	P4	P5	P6	P7	P8	P9	P10	P12	P13	P14		Number of bins=55 Bin size=0.1s		Number of bins=110 Bin size=0.1s		WT	KO		In vivo	Ex vivo		Number of bins=34 Bin size=0.03Hz		Number of bins=45 Bin size=1Hz
0	0	0	0.09999	0	0.13786	0	0.05433	0	0	0		0		0.69286		0.62898	0		1.14709	1.69328		0.20149		6.06256
0	0	0	0.29996	0	0.17823	0.12537	0.05433	0	0	0		0		0.73808		0.07862	0		2.89267	0.08912		0.45566		14.2182
0	0	0	0.19997	0.13234	0.18304	0.25074	0.13582	0	0	0		0		0.97232		0.26434	0		2.29418	2.76272		0.57012		14.8263
0	0	0.07837	0.19997	0.19852	0.26513	0.3761	0.13582	0	0	0		0		0.75748		0.23587	0		1.44633	2.76272		0.81258		19.4417
0	0	0.15873	0.19997	0.26469	0.27455	0.3761	0.16298	0	0	0		0		0.76792		0.78623	0		2.89267	2.31712		0.54438		14.5182
0	0	0.16288	0.44064	0.13367	0.27455	0.26684	0.19014	0	0	0		0		1.12337		0.70761	0		2.59343	0.62384		0.56736		14.7854
0	0	0.18304	0.44064	0.13367	0.27572	0.40026	0.2173	0	0	0		0		0.43814		0.39312	0		3.49115	1.7824		0.28015		5.26717
0	0	0.18304	0.44064	0.31199	0.27572	0.40026	0.32596	0	0	0		0		0.6731		1.0221	0		1.74557	2.13888		0.58619		18.0783
0	0	0.18304	0.49993	0.32807	0.27572	0.50147	0.35312	0	0	0		0		0.83946		1.0221	0		2.04482	0.08912		0.64383		13.2246
0	0	0.18304	0.58752	0.33086	0.27572	0.50147	0.43461	0	0	0		0		0.99934		0.31449	0		1.6957	0.71296		0.35509		4.59626
0	0	0.18304	0.58752	0.13367	0.13786	0.40026	0.43461	0	0	0		0		0.9274		0	0		1.39646	3.29744		0.50962		27.6239
0.18344	0	0.18304	0.62617	0.35475	0.27572	0.40026	0.38028	0	0	0		0.18344		0.81222		0.26956	0		1.74557	2.31712		0.2116		11.8819
0.18344	0	0.18304	0.39995	0.44192	0.27572	0.50147	0.48893	0	0	0		0.18344		0.98958		0	0		1.8952	2.85184		0.44555		13.2246
0	0	0.18304	0.63516	0.39703	0.28668	0.6671	0.5161	0	0	0		0		0.84667		0.13478	0		1.59595	0		0.55392		15.603
0.19293	0	0.18304	0.7344	0.44192	0.23968	0.6671	0.57042	0	0	0		0.19293		0.80413		0.26956	0		2.79292	0		0.70266		16.4042
0.19584	0	0.18304	0.6496	0.51558	0.33654	0.62684	0.62475	0	0	0		0.19584		0.76261		0.3455	0		2.14456	0		0.51102		14.8898
0.14688	0	0.26455	0.82283	0.52938	0.28622	0.75221	0.48893	0	0	0		0.14688		0.88052		0.25477	0		2.54355	0		0.59252		15.7051
0.36688	0	0.36607	0.73053	0.56169	0.3233	0.76565	0.86922	0	0	0		0.36688		0.99057		0.29116	0		1.04592	0		0.49551		12.6624
0.38587	0	0.36607	0.88128	0.62399	0.36607	0.87757	0.86922	0	0	0		0.38587		0.8396		0.30817	0		1.49621	0		0.39749		10.3334
0.29376	0.09152	0.36607	0.88128	0.58923	0.34639	0.68261	0.59759	0	0	0		0.29376		0.94722		0.22713	0		1.79545	0		0.43098		15.5172
0.34272	0.10001	0.36607	0.88128	0.56169	0.37596	0.76565	0.57042	0	0	0		0.34272		0.98451		0.36341	0		1.39646	0		0.31727		7.53153
0.34272	0.18304	0.36607	0.88128	0.65038	0.35213	0.80393	1.49397	0	0	0		0.34272		0.89419		0.21837	0		2.14456	0		0.40028		12.8169
0.39168	0.18304	0.37037	0.99606	0.77999	0.39257	0.87757		0	0	0		0.39168		1.10453		0.18171	0		2.79292	0		0.32594		5.19633
0.34272	0.18304	0.37037	0.99987	0.73907	0.30889	0.4211		0	0	0		0.34272		1.23911		0.25477	0.0475		2.6433	0		0.34864		14.5635
0.29376	0.18304	0.31746	0.89988	0.66837	0.33095	0.93394		0	0	0		0.29376		1.13772		0.23055	0		3.98989	0		0.28628		9.08459
0.29376	0.18304	0.42328	0.83489	0.53213	0.28033	1.11019		0	0	0		0.29376		1.32477		0.30817	0		0.6893	0		0.26925		7.79494
0.4896	0.18304	0.33159	1.07971	0.66278	0.41358	1.00294		0	0	0		0.4896		1.64413		0.77737	0		0.27572	0		0.2549		9.01481
0.5788	0.18304	0.47619	0.69991	0.82776	0.41358	0.39938		0	0	0		0.5788		0.83726		0.31449	0		0.27572	0.08912		0.40348		8.26745
0.39168	0.18304	0.4881	1.14797	0.72789	0.41358	1.12831		0	0	0		0.39168		0.79372		0.3455	0.08761		0.27572	0.79911		0.35414		13.2974
0.53856	0.18304	0.47619	1.14797	0.88024	0.27572	1.00294		0	0	0		0.53856		0.73684		0	0		0.27572	0		0.64584		17.4727
0.53856	0.18304	0.54911	1.15161	0.88024	0.41358	1.01315		0	0	0		0.53856		0.94932		0	0		0.41358	0		0.45957		13.3106
0.29376	0.18304	0.54911	1.16561	0.77999	0.41567	1.33421		0	0	0		0.29376		1.25535		0.43674	0		0.41358	0.08912		0.42655		7.88689
0.44064	0.20003	0.54911	1.02816	0.77999	0.37508	1.33421		0	0	0		0.44064		1.38598		0.36395	0		0.41358	0		0.52732		12.6262
0.58752	0.20003	0.59661	1.02816	0.79819	0.42012	0.80393		0	0	0		0.58752		1.35603		0.29116	0		0.82716	0		0.44019		4.17519
0.57415	0.25985	0.62609	1.09985	0.9575	0.42614	0.6508		0	0	0		0.57415		1.24272		0.21837	0		0.55144	0		0.16044		19.056
0.64904	0.27455	0.64104	0.89988	0.97557	0.42614	1.03362		0	0	0		0.64904		1.17995		0.26663	0		0.13786	0		0.18003		17.8683
0.73376	0.24884	0.58811	1.14797	0.99417	0.42614	0.84221		0	0	0		0.73376		1.45533		0.08953	0		0.82716	0		0.19163		16.2531
0.4896	0.2287	0.61012	1.17787	0.99417	0.42614	1.33988		0	0	0		0.4896		1.14126		0.31517	0		0.27572	0		0.18506		16.6671
0.63648	0.18304	0.68783	1.15161	0.82776	0.33555	1.37816		0	0	0		0.63648		0.87654		0.4928	0		0.55144	0.64455		0.10777		10.9135
0.53856	0.36607	0.73214	1.32192	0.79819	0.33555	1.86789		0	0	0		0.53856		1.13519		0.16631	0		0.27572	0		0.10873		15.6864
0.39168	0.36607	0.61012	1.23417	0.81019	0.38045	2.87117		0	0	0		0.39168		0.93469		0.16354	0		0.6893	0		0.12564		14.333
0.84874	0.36607	0.67113	1.19989	1.05629	0.44683			0	0	0		0.84874		1.14623		0.33603	0		0.6893	0		0.05737		10.3436
0.63648	0.36607	0.63492	1.33702	0.88024	0.45759			0	0	0		0.63648		1.18481		0.20859	0		0.6893	0		0.05222		9.17843
0.39168	0.3862	0.70574	1.30274	1.05875	0.41567			0	0	0		0.39168		1.48609		0.16354	0		0.27572	0		0.04319		2.43038
0.9172	0.50007	0.76455	1.26845	1.07701	0.46884			0	0	0		0.9172		1.05215		0	0		0.82716	0		0.03787		6.59407
0.9172	0.54911	0.84656	1.27602	0.99417	0.41567			0	0	0		0.9172		1.33246		0.16575	0		0.6893	0		0.23419		21.1551
0.92363	0.35861	0.79365	1.27602	1.09198	0.46333			0	0	0		0.92363		1.47546		0.17522	0		0.6893	0		0.22326		22.0266
0.34272	0.35548	0.78366	1.37418	1.03115	0.48702			0		0		0.34272		1.22982		0	0		0.55144	0		0.14535		17.6828
0.7344	0.58752	0.88217	1.42389	0.81019	0.40047			0		0		0.7344		1.41993		0	0		0.6893	0		0.30641		21.001
0.78336	0.60688	0.89947	1.35669	1.15295	0.4854			0		0		0.78336		1.21053		0.27378	0		0.41358	0		0.24164		24.7511
0.92363	0.35729	0.79365	1.14797	1.23234	0.51746			0		0		0.92363		1.17421		0.50405	0		0.13786	0		0.12124		16.3978
0.88128	0.49654	0.91518	1.4688	1.23234	0.51746			0		0		0.88128		0.9975		0.23331	0		0.36607	0		0.24358		17.5051
0.44064	0.63648	0.91518	1.3713	1.24271	0.51746			0		0		0.44064		1.1354		0.23331	0		0.73214	0		0.10731		11.7541
0.99852	0.73214	0.91518	1.47975	1.24798	0.51746			0		0		0.99852		0.853		0.33451	0		0.73214	0		0.04188		1.1407
0.78336	0.73214	0.73214	0.79989	1.03115	0.40088			0		0		0.78336		0.5891		0.1115	0		0.91518	0.52028		0.43234		10.2896
0.99852	0.73214	0.91518	1.40558	0.72789	0.44052			0		0		0.99852		0.95626		0.11357	0		0.54911	0		0.55612		12.3562
1.07341	0.54911	0.91518	1.54271	0.51558	0.54789			0		0		1.07341		1.18393		0.13332	0		0.91518	0.23063		0.28707		6.62648
0.78336	0.73214	0.88217	1.50843	1.0347	0.54911			0		0		0.78336		0.64492		0.16802	0		0.82366	0.26937		0.11637		5.37798
0.88128	0.54911	0.82336	0.93925	1.40397	0.54911			0		0		0.88128		1.23102		0.51126	0		0.18304	1.0781		0.11609		5.15217
1.12334	0.7344	0.95238	1.25233	1.40839	0.45391			0		0		1.12334		1.19904		1.01585	0		0.64063	0		0.06165		3.26239
1.02348	0.60688	0.79365	1.42389	1.40839	0.55144			0		0		1.02348		1.57132		0.45851	0		1.18973	0		0.12165		4.96525
1.28408	0.66205	0.84656	1.57049	1.15986	0.55144			0.03275		0		1.28408		1.7065		0.34388	0		0.64063	0		0.20753		10.4069
0.83232	0.46896	0.79316	1.57049	1.32556	0.55159			0		0		0.83232		0.93952		0.72148	0.16575		0.64063	0		0.13304		9.34035
0.7344	0.46896	0.82336	1.09985	1.32344	0.42594			0		0		0.7344		1.21899		0.54111	0		0.27455	0.155		0.09238		3.20263
1.19823	0.73185	0.94098	1.61568	1.06939	0.57833			0		0		1.19823		1.00379		1.08222	0		0.27455	0		0.10289		8.49421
1.24815	0.83232	0.85417	1.61568	1.47041	0.57833			0		0		1.24815		1.17072		0.90185	0		0.73214	0.19195		0.12443		5.37785
1.24815	0.91518	1.02865	1.62773	1.24271	0.57925			0		0		1.24815		1.71847		0.36074	0		0.82366	0		0.11024		13.3096
1.47282	0.91518	0.88217	1.64516	1.4084	0.58011			0		0		1.47282		1.75529		0.18037	0		0.54911	0		0.11173		3.85548
1.44786	0.93024	0.96748	1.66864	1.32556	0.5997			0		0.05302		1.44786		1.72006		0.90185	0		0.54911	0		0.13422		23.7653
1.02816	0.8778	1.02865	1.66864	1.58444	0.53113			0		0		1.02816		2.07342		0	0		0.54911	1.73869		0.13652		14.4686
1.59763	0.88128	1.09822	1.56628	1.05629	0.57833			0		0		1.59763		1.62757		0.64651	0		0.54911	0.26735		0.06896		1.27818
2.15812	0.68544	1.09822	1.76256	1.40397	0.54911					0		2.15812		1.44007		1.20066	0		0.45759	0.35646		0.14055		3.92488
3.11847	0.74481	1.09822	1.61568	1.58444	0.64063					0		3.11847		1.64792		0.54111	0		0.45759	0		0.10565		3.15567
	0.63447	1.11742	1.59978	1.87197	0.54911					0		0		1.43915		0.27708	0		0.64063	1.9151		0.10897		2.22373
	1.0063	1.13479	1.4998	1.98865	0.64063					0		0		1.0007		0.27708	0		0.54911	1.78009		0.115		3.74817
	0.54911	0.91518	1.29982	2.07118	0.54064					0		0		1.50359		0.75711	0		0.64063	1.07686		0.12473		4.69817
	1.09822	0.84656	1.74841	1.55997	0.63984					0		0		1.12453		1.1083	0		2.07118	1.96055		0.08434		10.3872
	1.09822	1.08279	1.42389	2.0623	0.61778					0		0		1.30396		0.75711	0.12265		0.66278	2.64788		0.24943		25.0838
	1.09822	0.97619	1.7668	2.06939	0.62317					0		0		0.86443		0.37856	0		1.4084	0		0.25279		23.4722
	0.56022	1.09822	1.4998	2.49596	0.66078					0		0		1.18622		1.1083	0		1.15986	3.9211		0.21306		19.752
	0.9792	0.97619	1.76256	3.37477	0.6893					0		0		1.13411		0.83123	0		1.24271	0		0.17704		21.0256
	1.12608	1.21692	1.86496	3.87655	0.55144					0		0		1.53452		0.65414	0		1.32556	1.51902		0.15071		17.5911
	1.17504	1.09822	1.96311	5.74798	0.6893							0		1.03042		0.34795	0		1.07701	1.94654		0.2098		18.6001
	1.17504	0.97619	1.79976		0.6893							0		1.3402		0.52192	0		1.24271	0		0.16327		16.2815
	1.27296	1.13366	1.96311		0.6893							0		1.0818		1.63536	0		0.99417	0		0.13484		12.5851
	0.78431	0.36335	2.06127		0.6893							0		1.11648		0.86987	0		0.99417	0.20248		0.15173		14.7554
	1.224	1.19784	2.15942		0.6893							0		1.19401		0.78289	0		0.99417	0		0.20195		12.7106
	1.46429	1.0586	1.42389		0.6893							0		1.0645		0.65414	0		1.32556	0.08912		0.13631		12.5025
	1.28125	1.29385	2.50466		0.69569							0		0.70927		0.52192	0		1.40839	0.37507		0.09568		9.08116
	1.51776	1.32274	1.70867		0.636							0		1.13867		0.78289	0		1.23234	0.44558		0.15727		11.3679
	1.10435	1.35348	1.56628		0.68397							0		3.5991		0.18584	0		1.05629	0.22753		0.12373		4.36523
	1.64732	1.38839	2.42062		0.72321							0		1.18804		0.18584	0		0.88024	0.08912		0.16245		10.8984
	1.28125	1.15923	2.27823		0.72321							0.09152		1.38866		0	0		0.88024	0		0.12793		21.1542
	1.42916	1.35266	3.55973		0.58246							0.10001		0.82557		0.1887	0		1.58444	1.51547		0.26353		17.0545
	1.4688	1.01355	2.84778		0.73214							0.18304		1.09542		0	0		1.58444	0		0.20657		30.5734
	1.03939	1.17623	3.27495		0.54911							0.18304		1.2145		0.94348	0		0.88024	1.55311		0.20765		26.8766
	2.0134	1.24391			0.64063							0.18304		1.33245		0.75478	0		1.05629	0.08912		0.19581		24.36
	1.71031	1.29385			0.64063							0.18304		0.97726		0.94348	0		1.23234	0.64708		0.20624		22.4993
	1.65652	1.38212			0.54911							0.18304		1.25224		0.37739	0		1.40839	0.08912		0.28027		23.2359
	1.76548	1.52909			0.45759							0.18304		0.66924		0	0		0.62399	0		0.26434		19.9015
	1.9584	1.47426			0.70083							0.18304		1.46405		0	0		1.40397	0		0.26857		27.085
	1.68272	1.05572			0.56199							0.18304		0.41165		0.19783	0		0.77999	0.19586		0.21313		26.3751
	1.82065	1.57004			0.73053							0.18304		0.6639		0	0		0.31199	0		0.30005		25.136
	2.39904	1.60435			0.7632							0.18304		0.59373		0	0		1.87197	0.56307		0.21843		22.2044
	2.37947	1.65854			0.65984							0.18304		0.71726		0	0		0.77999	0.62381		0.20967		21.1724
	2.37947	1.52033			0.66295							0.20003		0.95926		0	0		1.40397	0.15354		0.22762		21.6403
	2.10491	1.59711			0.60268							0.20003		1.34048		0	0		1.09198	0.1434		0.18407		20.7547
	2.5625	1.68262			0.78348							0.25985		1.05221		0.98913	0		2.49596	0.28516		0.24081		24.4103
	2.30112	1.58631			0.69798							0.27455		1.88436		0.59348	0.14129		1.24798	0		0.13152		14.0113
	1.37277	1.70539			0.70083							0.24884		1.13689		0.59348	0		1.55997	0		0.1732		19.9704
	2.74554	1.86781			0.73214							0.2287		0.98378		0.223	0		0.77999	0		0.23221		21.2545
	2.31719	1.40328			0.82716							0.18304		1.2272		0.223	0		0.32807	0.08912		0.2911		22.3815
	2.19643	1.92195			0.56066							0.36607		1.31035		0.33451	0		1.03115	0.17823		0.2741		20.9986
	2.70037	1.89137			0.72321							0.36607		0.54351		0.223	0		0.81019	0		0.23578		24.7129
	3.02009	1.79676			0.75414							0.36607		0.60453		0.223	0		0.44192	0.78996		0.28094		21.3869
	2.74176	1.99566			0.70083							0.36607		1.19254		0.223	0		0.51558	0.09426		0.23339		19.941
	3.11161	1.9174			0.8268							0.3862		0.598		0.223	0		0.58923	0		0.49522		15.0832
	3.5692	2.15218			0.78348							0.50007		1.39212		0	0.14129		0.51558	0.08912		0.44666		15.3894
	3.47768	2.19643			0.66295							0.54911		1.00744		0.223	0		0.44192	0		0.43296		19.9787
	2.95166	1.94902			0.90402							0.35861		0.96473		0	0		1.98865	0		0.39099		14.4535
	3.66072	2.08436			0.90402							0.35548		1.09057		0.1115	0		2.0623	0		0.47766		20.5742
	3.84376	2.23044			0.73214							0.58752		1.36997		0.1115	0		0.9575	0		0.38176		13.6495
	3.93527	2.23044			0.82366							0.60688		0.40029		0.223	0		1.03115	0		0.29482		14.2292
	4.20983	1.86781			0.41705							0.35729		2.76835		0.223	0		0.81019	0		0.38299		9.12105
	4.39286	2.00316			0.74578							0.49654		0.96681		0	0		0.53213	0		0.21544		13.3713
	4.20983	2.34784			0.37466							0.63648		1.01886		0	0		0.79819	0.18599		0.33868		17.7578
	5.85715	2.21971			0.83841							0.73214		1.28179		0.1115	0		0.56169	0.08912		0.35745		16.0825
	5.32144	2.17602			0.81635							0.73214		1.14079		0.223	0		0.56169	0.12662		0.43524		18.163
		2.02711			0.7632							0.73214		1.26371		0.54694	0		1.0347	0		0.38212		17.0081
		1.93497			0.82716							0.54911		1.27356		0.43442	0		0.65038	0.75225		0.32628		17.9584
		2.4261			0.82716							0.73214		1.35203		0.19879	0		0.35475	0		0.4112		19.6835
		2.4092			0.89494							0.54911		1.60335		0.82041	0		0.82776	0.1304		0.48235		23.1317
		2.44174			0.64063							0.7344		1.12398		0	0		1.15295	0		0.4044		20.0235
		2.59869			0.82366							0.60688		0.99864		0.19879	0		0.79819	0.5347		0.19688		14.4942
		2.70001			0.47988							0.66205		1.6354		0.17275	0		0.82776	0		0.25379		22.9081
		2.44048			0.56986							0.46896		1.25751		0	0		0.97557	0.71293		0.20508		17.0192
		5.36906			1.02455							0.46896		2.11627		0	0		2.06939	0		0.21144		16.5902
		5.62062			0.89582							0.73185		0.95541		0.17275	0		0.73907	0		0.18729		12.9101
					0.91752							0.83232		2.19289		0	0		0.13367	0.08912		0.22443		21.3273
					0.96428							0.91518		2.02301		0.3455	0		0.13367	0		0.13073		14.2306
					1.01608							0.91518		1.53799		0.51825	0		0.13367	0.66798		0.11071		13.4285
					1.0176							0.93024		1.45817		0.51825	0		0	0		0.11553		7.55739
					0.8098							0.8778		1.76846			0		1.06939	0		0.07525		8.36485
					0.91518							0.88128		1.78846			0		5.74798	0.66307		0.24203		20.5351
					1.08482							0.68544		1.53353			0		1.47041	1.66128		0.17304		12.8151
					0.66295							0.74481		1.24643			0		0.66837	0		0.24812		13.3187
					0.95976							0.63447		2.82999			0		3.87655	0		0.26596		10.6965
					1.18973							1.0063		1.51269			0		0.72789	0.66685		0.15909		14.711
					1.11778							0.54911		1.38493			0		0	0		0.18064		16.7362
					1.04592							1.09822		1.73494			0		0.19852	1.33258		0.23251		20.2485
					1.13972							1.09822		1.3197			0		0.13234	0		0.23461		23.8999
					1.04974							1.09822		1.30775			0		3.37477	0		0.10721		23.4578
					1.39							0.56022		1.37576			0		1.05875	0		0.15005		19.0882
					0.91518							0.9792		1.36552			0		0.39703	0		0.13267		18.683
					1.07455							1.12608		1.6247			0		1.32344	0.29506		0.14276		21.2469
					1.39646							1.17504		3.69787			0		0.26469	0		0.16598		16.0029
					1.14709							1.17504		10.004			0		0.52938	1.09241		0.14188		16.0127
					1.39646							1.27296		2.12274			0.15107		0.33086	0		0.14069		18.6797
					1.59595							0.78431		1.69621			0		0.72789	0		0.14836		17.1995
					1.01526							1.224		1.83955			0.15107		0.91752	0.35646		0.12324		18.7028
					1.22806							1.46429		1.51799			0		0.65984	1.99757		0.14713		21.0144
					1.49621							1.28125		2.40099			0		0.95976	0.56469		0.14036		20.631
					1.58999							1.51776		1.61355			0		0.47988	0.27826		0.13626		22.7635
					1.44633							1.10435		1.64372			0		0.56199	0.43396		0.13058		19.6569
					1.46279							1.64732		1.24078			0		0.37466	0.61325		0.16494		19.5843
					1.07498							1.28125		1.49566			0		0.75414	0		0.15725		21.3681
					1.6957							1.42916		1.47062			0		0.41705	2.60066		0.16482		18.089
					1.79545							1.4688		1.4516			0		0.58011	0		0.11838		12.5473
					1.74557							1.03939		1.31086			0		1.11778	0.08912		0.10763		22.2918
					1.8952							2.0134		1.84419			0		1.04974	1.32577		0.1721		23.4397
					1.37359							1.71031		1.3218			0		1.13972	0.59649		0.13818		21.1539
					1.49568							1.65652		1.40055			0		0.8098	0		0.07344		16.8646
					1.07498							1.76548		1.29626			0		0.56986	0.08912		0.11442		21.0411
					1.43331							1.9584		1.88413			0		0.28622	0.71293		0.144		18.5968
					1.75951							1.68272		1.58018			0		0.44052	0.08912		0.10608		24.6017
					1.43331							1.82065		1.97675			0.18884		0.38045	0.2982		0.06985		21.7356
					2.04482							2.39904		1.66665			0		0.70083	0.19107		0.11705		12.7957
					2.14456							2.37947		1.45171			0		0.54064	0		0.11465		14.1226
					1.31387							2.37947		1.57902			0		0.42594	0.17823		0.17374		14.4827
					1.74557							2.10491		1.41502					0.17823	0.12401		0.16213		16.4914
					2.14456							2.5625		1.49651					0.69798	0		0.18171		24.1276
					2.29418							2.30112		1.35077					0.40088	1.6578		0.37471		25.0297
					2.54355							1.37277		1.63038					0.40047	0		0.33234		23.6076
					1.61247							2.74554		1.34814					0.66078	0.63837		0.08315		17.2122
					2.79292							2.31719		1.28623					0.56066	1.07938		0.15199		16.0034
					2.6433							2.19643		1.21089					1.49568	0.20712		0.31041		21.5912
					2.89267							2.70037		1.04124					0.70083	0		0.39384		22.7489
					2.59343							3.02009		1.30809					0.70083	0		0.38385		24.5131
					2.38885							2.74176		1.73734					0.28033	0		0.35824		26.6116
					2.79292							3.11161		1.43334					1.07455	0.1908		0.34467		25.3689
					3.24359							3.5692		1.2527					1.43331	0		0.2627		18.8028
					2.89267							3.47768		2.12405					0.89582	0		0.23719		17.4205
					3.49115							2.95166		1.4724					2.38885	0		0.19067		16.6228
					3.98989							3.66072		2.04878					1.31387	0		0.13162		13.0062
					2.60962							3.84376		1.06349					1.75951	0		0.12567		14.0308
												3.93527		1.26215					1.22806	0		0.26289		19.3061
												4.20983		1.61054					2.60962	0		0.08679		20.9337
												4.39286		1.47002					1.61247	0		0.28359		20.8499
												4.20983		1.3708					1.43331	0		0.27357		21.5966
												5.85715		1.4455					1.07498	0		0.32678		23.8586
												7.32144		1.65412					1.01526	0.7291		0.34941		20.2926
												0		1.52599					1.07498	0.60758		0.34742		21.8988
												0		1.56581					1.37359	0.36455		0.3718		32.0287
												0		1.41632					0.35213	1.09365		0.26326		24.5428
												0.07837		1.57828					0.41567	0.12152		0.18414		27.7848
												0.15873		1.68228					0.62317	1.33668		0.3415		31.3257
												0.16288		1.39203					0.33555	0		0.28496		32.0781
												0.18304		1.61364					0.33555	1.31145		0.41943		30.9025
												0.18304		1.51236					0.57925	0.48606		0.3146		32.8896
												0.18304		1.56705					0.53113	0		0.3285		28.3956
												0.18304		1.73513					0.34639	0		0.30212		30.568
												0.18304		1.59532					0.41567	5.61419		0.26468		24.2986
												0.18304		1.55936					0.3233	0		0.24535		21.3413
												0.18304		1.8879					0.23968	0.26734		0.28731		23.1112
												0.18304		1.78347					1.01608	0		0.15712		19.8542
												0.18304		1.44708					0.41567	0		0.20899		17.8411
												0.18304		1.56187					0.39257	0		0.16623		17.3675
												0.26455		1.2189					1.58999	0		0.20464		26.1387
												0.36607		1.15531					1.46279	0		0.20077		27.8798
												0.36607		0.96025					1.0176	0		0.33101		23.8362
												0.36607		1.39094					3.24359	0.71291		0.26101		22.4383
												0.36607		1.19201					0.636	0		0.42648		28.4795
												0.36607		1.22376					0.8268	0		0.28389		20.7116
												0.37037		1.63396					0.7632			0.11795		14.746
												0.37037		1.30705					0.7632			0.06926		19.048
												0.31746		1.79992					0.66295			0.09117		18.624
												0.42328		1.57949					1.08482			0.09583		8.24793
												0.33159		1.74737					0.78348			0.15958		17.7522
												0.47619		1.33355					0.60268			0.18912		19.7536
												0.4881		1.24902					0.66295			0.24962		20.6064
												0.47619		1.52043					0.66295			0.19055		23.1361
												0.54911		1.43395					0.58246			0.30777		20.4592
												0.54911		1.79191					0.72321			0.35838		21.8978
												0.54911		1.88792					0.96428			0.26124		25.152
												0.59661		1.20709					0.90402			0.28423		22.6688
												0.62609		1.15136					0.78348			0.15503		19.6467
												0.64104		1.36278					0.72321			0.14821		17.183
												0.58811		1.27414					0.72321			0.12547		16.7762
												0.61012		1.16872					0.90402			0.16967		18.3035
												0.68783		1.13256					1.02455			0.19639		18.3558
												0.73214		1.35982					0.51746			0.14113		19.5095
												0.61012		1.38485					0.51746			0.2121		19.1757
												0.67113		1.28515					0.48702			0.15989		18.7982
												0.63492		1.33113					0.51746			0.13742		19.6085
												0.70574		1.44564					0.57833			0.17906		17.8113
												0.76455		1.60599					0.57833			0.22278		18.532
												0.84656		1.47295					0.46884			0.17991		19.8264
												0.79365		1.49875					0.44683			0.24622		13.2934
												0.78366		1.61021					0.37596			0.32034		17.3566
												0.88217		1.44219					0.42012			0.30665		15.6914
												0.89947		1.25618					0.57833			0.27898		14.7542
												0.79365		1.14596					0.33654			0.19598		9.1029
												0.91518		1.27812					0.5997			0.38735		16.4304
												0.91518		2.06622					0.54789			0.31673		17.0317
												0.91518		0.92071					0.42614			0.19768		11.5562
												0.73214		0.95754					0.42614			0.23557		9.34981
												0.91518		1.38831					0.42614			0.07785		9.58654
												0.91518		1.51352					0.42614			0.10326		11.2431
												0.88217		1.40131					0.73053			0.23665		14.0231
												0.82336		0.5834					0.51746			0.20492		16.7452
												0.95238		0.699					0.26513			0.23295		19.5694
												0.79365		0.6956					1.39			0.25891		16.0269
												0.84656		1.14763					0.83841			0.26379		17.503
												0.79316		1.01682					0.81635			0.21472		17.1679
												0.82336		1.19014					0.68397			0.21064		14.1897
												0.94098		1.36222					0.55159			0.50472		40.0192
												0.85417		1.3386					0.63984			0.36593		22.9899
												1.02865		1.3517					0.74578			0.3397		18.9291
												0.88217		1.36031					0.89494			0.2436		9.75192
												0.96748		1.66842					0.69569			0.38468		28.5297
												1.02865		1.88026					0.28668			0.45267		26.2887
												1.09822		1.21833					0.45391			0.40982		30.8368
												1.09822		1.59131					0.37508			0.38367		24.9837
												1.09822		1.43569					0.30889			0.28992		25.3898
												1.11742		1.23444					0.46333			0.37911		24.586
												1.13479		1.13026					0.33095			0.34119		24.2799
												0.91518		1.4026					0.4854			0.27088		24.2772
												0.84656		1.14899					0.61778			0.0422		1.28418
												1.08279		1.14841								0.15466		21.4343
												0.97619		1.0988								0.26787		27.1446
												1.09822		1.22156								0.53009		25.7748
												0.97619		3.11863								0.16362		20.7192
												1.21692		0.65782								0.36431		23.2399
												1.09822		0.9633								0.29597		24.0745
												0.97619		1.30806								0.39791		22.7131
												1.13366		1.2231								0.16377		19.0767
												0.36335		0.87664								0.46372		21.5446
												1.19784		1.73952								0.21645		23.0461
												1.0586		2.62834								0.09423		21.0459
												1.29385		1.43936								0.11268		20.059
												1.32274		1.74124								0.17199		18.4466
												1.35348		3.09892								0.17159		17.4959
												1.38839		1.78889								0.08519		15.1923
												1.15923		3.75457								0.10459		24.3088
												1.35266		3.60855								0.27793		26.0355
												1.01355		1.66933								0.28949		19.9467
												1.17623		2.40965								0.1332		16.2199
												1.24391		1.56801								0.33264		22.9983
												1.29385		1.95447								0.233		24.6643
												1.38212		2.20699								0.30664		16.9246
												1.52909		2.29563								0.83637		14.7698
												1.47426		2.89163								0.78205		15.8781
												1.05572		2.6562								0.5955		15.5295
												1.57004		0.83605								0.77551		11.7894
												1.60435		0.67736								0.72456		13.0599
												1.65854		0.98564								0.73684		12.3991
												1.52033		1.27774								0.67195		12.5239
												1.59711		2.07468								0.64562		13.4559
												1.68262		1.10139								0.53089		12.3551
												1.58631		1.10069								0.61098		13.4523
												1.70539		1.12355								0.46646		14.7169
												1.86781		1.21369								0.64043		11.5115
												1.40328		1.01536								0.66949		13.5318
												1.92195		1.03776								0.80684		16.3008
												1.89137		1.07792								0.49685		12.1812
												1.79676		1.28615								0.48121		13.3595
												1.99566		1.25806								0.26532		6.44443
												1.9174		1.55261								0.43716		14.942
												2.15218		1.82712								0.52402		16.6139
												2.19643		1.01675								0.62576		15.6681
												1.94902		1.15438								0.68688		16.5413
												2.08436		1.18307								0.76445		15.1434
												2.23044		1.3435								0.7851		14.6073
												2.23044		1.08704								1.03501		14.19
												1.86781		1.18813								0.28673		7.74145
												2.00316		1.13216								0.57423		7.61841
												2.34784		0.96449								0.34921		8.16203
												2.21971		1.56853								0.44024		7.7189
												2.17602		1.58843								0.46592		4.82676
												2.02711		1.12099								0.3077		10.3072
												1.93497		0.9549								0.46625		9.90871
												2.4261		1.47869								0.35609		7.61397
												2.4092		1.15585								0.39891		6.42704
												2.44174		1.36225								0.34294		4.70375
												2.59869		1.11685								0.38435		4.01289
												2.70001		1.11582								0.34434		9.65627
												2.44048		1.39456								0.40946		3.92294
												5.36906		1.77145								0.35054		4.84141
												5.62062		1.75378								0.39283		3.76799
												0.09999		1.49267								0.42431		5.26526
												0.29996		1.94406								0.36085		4.90208
												0.19997		1.66865								0.30708		5.67265
												0.19997		1.50938								0.16296		3.50376
												0.19997		1.45565								0.36869		6.08006
												0.44064		1.52233								0.23049		7.08348
												0.44064		1.71434								0.32573		6.7624
												0.44064		2.61317								0.38057		9.05369
												0.49993		1.40474								0.35153		9.54165
												0.58752		1.69682								0.36167		9.16193
												0.58752		1.60463								0.36897		7.69702
												0.62617		1.41825								0.23409		3.01146
												0.39995		1.27617								0.37197		8.7983
												0.63516		1.82878								0.41706		5.98197
												0.7344		1.60366								0.44418		6.4856
												0.6496		2.05427								0.44059		5.38549
												0.82283		1.64493								0.39457		6.56315
												0.73053		1.37569								0.48438		6.06824
												0.88128		1.14254								0.47603		5.40435
												0.88128		1.35545								0.31339		7.59156
												0.88128		1.29642								0.47224		6.7018
												0.88128		0.78212								0.39431		6.75882
												0.99606		1.31558								0.19052		5.54287
												0.99987		1.20626								0.42446		4.70724
												0.89988		1.27368								0.45513		5.94916
												0.83489		0.92649								0.48426		5.72672
												1.07971		1.11229								0.45499		5.06671
												0.69991		0.99614								0.42642		6.24132
												1.14797		1.19486								0.4054		5.41334
												1.14797		1.05334								0.28165		6.20032
												1.15161		0.80184								0.28406		7.23736
												1.16561		1.19855								0.38887		7.67723
												1.02816		1.02928								0.47414		5.59115
												1.02816		2.26187								0.31368		7.50535
												1.09985		2.34066								0.39462		6.46698
												0.89988		1.56486								0.46077		6.2414
												1.14797		2.6373								0.08115		3.89313
												1.17787		1.20352								0.33519		15.26
												1.15161		1.81019								0.32472		13.8918
												1.32192		1.84929								0.1367		4.48743
												1.23417		1.25531								0.1485		8.39621
												1.19989		1.12531								0.18708		15.2834
												1.33702		1.33899								0.13474		5.26851
												1.30274		3.66212								0.12036		15.9677
												1.26845		1.01388								0.14956		20.2719
												1.27602		1.40304								0.09054		16.0461
												1.27602		2.97533								0.26449		20.6139
												1.37418		1.33148								0.10869		13.2409
												1.42389		0.99117								0.18862		17.2259
												1.35669		1.59111								0.16068		20.0084
												1.14797		1.57324								0.11824		11.6017
												1.4688		0.45832								0.12743		18.8724
												1.3713		2.06135								0.15834		23.2655
												1.47975		3.41506								0.11883		22.0524
												0.79989		1.495								0.2039		24.2098
												1.40558		0.83413								0.33397		24.2196
												1.54271		0.73909								0.16332		22.211
												1.50843		0.7536								0.06017		9.49184
												0.93925		0.71302								0.12086		17.9667
												1.25233		0.65806								0.14046		19.7588
												1.42389		0.9026								0.20287		21.4692
												1.57049		1.29125								0.14935		22.1411
												1.57049		0.88728								0.13025		15.4607
												1.09985		0.82893								0.15309		15.8293
												1.61568		0.67577								0.13269		19.0047
												1.61568		0.79425								0.17995		25.5568
												1.62773		0.76057								0.07282		9.27099
												1.64516		0.29974								0.10231		12.0718
												1.66864		0.64774								0.05809		1.33899
												1.66864		1.00504								0.06123		2.35402
												1.56628		0.77584								0.10394		9.15463
												1.76256		0.87604								0.08452		2.10779
												1.61568		0.58892								0.06684		5.46473
												1.59978		0.81993								0.10689		13.4635
												1.4998		0.93969								0.0786		10.6686
												1.29982		0.54473								0.07787		5.78583
												1.74841		0.34871								0.07377		7.81937
												1.42389		0.33469								0.15526		8.02147
												1.7668		1.23311								0.2377		13.8466
												1.4998		1.2805								0.20025		14.9815
												1.76256		0.99235								0.14632		10.4107
												1.86496		1.1012								0.15793		9.88236
												1.96311		0.92916								0.24283		12.4097
												1.79976		0.67853								0.24974		11.9118
												1.96311		1.16849								0.21334		10.9338
												2.06127		1.13238								0.27182		15.6164
												2.15942		2.03489								0.23904		13.0202
												1.42389		1.21467								0.24395		13.0959
												2.50466		1.37685								0.50798		32.0418
												1.70867		1.37586								0.46174		27.8517
												1.56628		1.41448								0.40963		19.2366
												2.42062		2.33394								0.29248		18.9175
												2.27823		0.9322								0.30135		19.1803
												3.55973		0.54168								0.35967		11.0909
												2.84778		0.96816								0.57156		31.9957
												3.27495		0.54172								1.11688		33.1985
														0.70528								0.69303		29.1797
														1.59905								0.53696		31.3116
												0.13234		2.37807								0.51389		22.1844
												0.19852		1.94181								0.50374		26.9643
												0.26469		2.18819								0.52667		27.8034
												0.13367		0.52683								0.42696		20.2578
												0.13367		0.60139								0.1342		16.3401
												0.31199		0.68032								0.23808		17.2324
												0.32807		0.75084								0.2295		21.0016
												0.33086		0.85354								0.16455		19.9704
												0.13367		1.25069								0.14789		17.5249
												0.35475		0.80666								0.18038		26.4177
												0.44192		0.87376								0.21714		22.8694
												0.39703		1.11823								0.28186		22.3276
												0.44192		1.76323								0.23515		17.6618
												0.51558		1.15253								0.24782		17.4913
												0.52938		0.50828								0.1508		17.5067
												0.56169		0.86877								0.249		18.3968
												0.62399		0.52724								0.27992		19.4835
												0.58923		0.51706								0.12997		12.2395
												0.56169		0.55584								0.10416		7.84367
												0.65038		0.48468								0.13864		16.9279
												0.77999		0.90587								0.09406		8.4966
												0.73907		1.19855								0.13604		21.0945
												0.66837		0.8195								0.11381		13.1417
												0.53213		0.82854								0.10484		14.705
												0.66278		0.75091								0.12682		11.2881
												0.82776		0.87929								0.11495		10.4929
												0.72789		1.18443								0.11337		10.0263
												0.88024		1.34298								0.09352		13.4772
												0.88024		0.95362								0.12131		11.5548
												0.77999		1.20078								0.23357		18.1036
												0.77999		1.22734								0.06637		4.49621
												0.79819		1.18189								0.05696		2.55871
												0.9575		1.15349								0.2954		17.8196
												0.97557		1.49106								0.17779		18.4522
												0.99417		1.21499								0.20334		15.5489
												0.99417		1.40099								0.19221		17.7238
												0.82776		0.90779								0.11647		15.8029
												0.79819		1.01955								0.12148		8.52268
												0.81019		0.98127								0.11411		9.2086
												1.05629		0.88664								0.0887		7.92649
												0.88024		0.81812								0.10245		13.2637
												1.05875		1.00038								0.05617		2.56801
												1.07701		0.84737								0.05507		1.6504
												0.99417		0.8161								0.05105		1.47799
												1.09198		0.79571								0.12607		18.8445
												1.03115		1.41971								0.13528		16.2771
												0.81019		0.66999								0.11055		12.3214
												1.15295		0.93886								0.10945		14.0604
												1.23234		0.99537								0.09791		10.6428
												1.23234		1.08239								0.08285		6.06743
												1.24271		1.21878								0.08971		9.48182
												1.24798		1.32213								0.06377		2.55395
												1.03115		2.43868								0.04857		1.8028
												0.72789		1.1692								0.09848		11.9223
												0.51558		1.19352								0.07456		7.17682
												1.0347		1.51671								0.0533		4.71293
												1.40397		1.0264								0.0449		3.15247
												1.40839		0.83697								0.08708		9.55706
												1.40839		0.47088								0.09722		13.5638
												1.15986		1.79996								0.08213		9.75465
												1.32556		0.73477								0.11489		11.6584
												1.32344		0.8753								0.11112		14.5328
												1.06939		0.77902								0.11863		15.5865
												1.47041		1.17627								0.10757		13.2598
												1.24271		1.15418								0.097		10.4884
												1.4084		0.81658								0.09011		13.9428
												1.32556		1.13441								0.1737		16.5196
												1.58444		1.11376								0.1548		16.4724
												1.05629		1.07653								0.14404		15.771
												1.40397		1.09173								0.17129		15.6235
												1.58444		1.18607								0.14906		13.8986
												1.87197		1.19257								0.09114		15.3348
												1.98865		1.25842								0.1191		16.1873
												2.07118		1.02251								0.15464		15.7215
												1.55997		1.20781								0.15454		19.9171
												2.0623		1.01127								0.14648		15.5417
												2.06939		1.19016								0.18007		17.339
												2.49596		1.16918								0.26171		18.7225
												3.37477		1.16249								0.14936		13.3383
												3.87655		1.13522								0.04883		0.6757
												5.74798		2.986								0.03786		0.36561
												0.13786		1.09525								0.04717		0.49007
												0.17823		1.06453								0.07043		1.18438
												0.18304		1.08425								0.06799		4.58827
												0.26513		3.28587								0.34427		9.67793
												0.27455		1.84329								0.19343		16.6286
												0.27455		2.37811								0.11975		15.9686
												0.27572		1.349								0.36169		21.9205
												0.27572		1.15322								0.09047		15.0462
												0.27572		1.4724								0.05737		1.41817
												0.27572		1.51506								0.04696		0.59156
												0.13786		1.33199								0.05086		0.71124
												0.27572		1.19099								0.21937		18.9654
												0.27572		1.13503								0.06414		13.1098
												0.28668		0.89497								0.06053		4.71799
												0.23968		1.04102								0.09668		10.239
												0.33654		1.15812								0.06654		1.91701
												0.28622		1.30937								0.05775		5.88024
												0.3233		1.43279								0.05822		1.22261
												0.36607		1.01007								0.06289		1.62121
												0.34639		1.55654								0.11793		15.7081
												0.37596		1.32487								0.10843		12.7507
												0.35213		1.69574								0.12014		15.1168
												0.39257		1.85742								0.10208		6.91244
												0.30889		2.68023								0.09144		6.40547
												0.33095		0.70973								0.08567		5.94362
												0.28033		1.18736								0.12162		19.3682
												0.41358		1.09197								0.12332		14.2305
												0.41358		0.48426								0.13172		17.4354
												0.41358		1.29488								0.12337		11.6341
												0.27572		1.67512								0.1089		17.621
												0.41358		1.80699								0.10565		17.3405
												0.41567		1.54181								0.13135		15.145
												0.37508		0.78734								0.09854		15.2008
												0.42012		1.27625								0.18986		7.74279
												0.42614		1.199								0.42352		9.47378
												0.42614		0.51794								0.35759		10.1571
												0.42614		0.95172								0.40155		8.56221
												0.42614		1.28946								0.4151		9.29833
												0.33555		1.13969								0.37567		8.84952
												0.33555		2.27544								0.33275		4.13521
												0.38045		1.30842								0.42429		5.63425
												0.44683		1.32668								0.35547		3.69556
												0.45759		1.55585								0.4319		7.96066
												0.41567		1.66913								0.38934		4.5414
												0.46884		1.48696								0.21986		6.32089
												0.41567		1.40793								0.40578		4.98538
												0.46333		1.67662								0.34244		5.39238
												0.48702		1.24416								0.33737		4.70713
												0.40047		1.57359								0.33304		3.71841
												0.4854		1.37364								0.26831		3.65629
												0.51746		1.28949								0.22532		2.97628
												0.51746		1.07736								0.15482		3.2649
												0.51746		1.23549								0.24661		8.74298
												0.51746		1.46118								0.27435		7.51322
												0.40088		2.00579								0.31661		9.72194
												0.44052		1.01531								0.32528		5.3482
												0.54789		1.25651								0.49508		10.0608
												0.54911		0.89758								0.4046		6.8907
												0.54911		1.61502								0.50626		11.0981
												0.45391		1.62913								0.10694		9.02818
												0.55144		1.87193								0.11799		20.6783
												0.55144		1.14494								0.10662		12.9802
												0.55159		1.17879								0.11379		24.326
												0.42594		1.41495								0.08863		13.7947
												0.57833		1.78405								0.09198		16.162
												0.57833		1.50488								0.06488		16.108
												0.57925		1.32129								0.25067		20.8523
												0.58011		1.28714								0.07446		13.1835
												0.5997		1.33497								0.09111		11.0649
												0.53113		1.43061								0.09602		16.3435
												0.57833		1.74								0.11304		20.4191
												0.54911		2.18114								0.1096		14.6652
												0.64063		1.02784								0.15127		18.8934
												0.54911		1.58721								0.0954		17.7812
												0.64063		1.10005								0.0932		11.3187
												0.54064		1.0494								0.09635		7.84133
												0.63984		1.09253								0.12378		13.5768
												0.61778		0.90905								0.15852		16.5661
												0.62317		1.01775								0.16278		14.0412
												0.66078		1.2463								0.09183		10.9649
												0.6893		2.40213								0.11949		12.8422
												0.55144		1.64575								0.09108		5.83146
												0.6893		1.39457								0.13589		10.0792
												0.6893		1.87198								0.11197		11.4649
												0.6893		1.62968								0.12903		14.9871
												0.6893		1.67689								0.0846		10.0821
												0.6893		1.65396								0.09905		14.8348
												0.6893		1.82196								0.11131		14.0876
												0.69569		1.21193								0.11062		10.4232
												0.636		1.3067								0.05532		8.6161
												0.68397		1.58888								0.08266		17.5524
												0.72321		1.34253								0.09307		15.5097
												0.72321		1.37953								0.08503		15.2443
												0.58246		1.64094								0.07		12.0004
												0.73214		2.13434								0.08796		14.8589
												0.54911		2.54267								0.07431		10.059
												0.64063		2.95938								0.07148		16.3006
												0.64063		2.41906								0.07884		17.5372
												0.54911		2.4162								0.08401		16.1979
												0.45759		1.65358								0.084		18.4849
												0.70083		1.8232								0.13429		16.788
												0.56199		1.80069								0.09161		14.3476
												0.73053		1.70562								0.0934		17.4415
												0.7632		2.13934								0.12888		10.6097
												0.65984		1.74504								0.11581		13.3684
												0.66295		1.4328								0.15233		17.8688
												0.60268		2.3533								0.26858		19.2565
												0.78348		1.34192								0.08978		11.6293
												0.69798		1.8846								0.13119		14.4342
												0.70083		1.69944								0.12387		12.1807
												0.73214		0.90504								0.10476		9.91444
												0.82716		1.07811								0.28164		24.5971
												0.56066		1.29064								0.32371		23.1572
												0.72321		1.24791								0.28667		22.7445
												0.75414		1.04459								0.28298		24.1339
												0.70083		1.16191								0.30172		23.5291
												0.8268		1.34468								0.27084		23.2373
												0.78348		1.84062								0.23891		16.6935
												0.66295		1.11672								0.26104		26.7705
												0.90402		0.96225								0.31655		22.2117
												0.90402		1.48016								0.32756		24.9901
												0.73214		0.89762								0.38394		30.9717
												0.82366		1.55615								0.38067		31.7295
												0.41705		1.46855								0.36376		33.0504
												0.74578		1.56822								0.32421		23.6406
												0.37466		2.03632								0.29623		25.4377
												0.83841		1.38245								0.14753		19.9298
												0.81635		2.64534								0.2045		20.9407
												0.7632		1.48994								0.2027		16.7213
												0.82716		1.41708								0.16877		16.6522
												0.82716		1.00275								0.15614		14.6439
												0.89494		0.71521								0.14287		13.6274
												0.64063		1.2662								0.11342		13.5144
												0.82366		1.08287								0.11408		17.7414
												0.47988		1.57205								0.10526		8.56555
												0.56986		2.07269								0.12325		15.7971
												1.02455		1.07914								0.18887		26.3849
												0.89582		1.71136								0.15256		17.3479
												0.91752		2.00337								0.15538		9.17055
												0.96428		1.83395								0.2061		22.6852
												1.01608		1.84628								0.17308		17.8917
												1.0176		1.15296								0.2187		23.2605
												0.8098		2.69958								0.17015		18.171
												0.91518		1.06959								0.19026		18.777
												1.08482		1.55446								0.22854		22.9305
												0.66295		0.93494								0.19087		17.971
												0.95976		0.70355								0.10073		8.88557
												1.18973		0.66617								0.25394		14.2125
												1.11778		0.88031								0.22937		18.5954
												1.04592		0.7353								0.20003		20.4485
												1.13972		1.41947								0.1811		22.4148
												1.04974		2.29848								0.19273		17.8822
												1.39		1.53572								0.16257		18.884
												0.91518		1.4955								0.18162		17.1564
												1.07455		1.39826								0.18402		15.2513
												1.39646		1.376								0.1297		13.9931
												1.14709		1.50191								0.11483		9.04392
												1.39646		1.44459								0.12925		12.3254
												1.59595		1.1975								0.1403		8.77203
												1.01526		1.5534								0.14145		11.4927
												1.22806		3.76511								0.13941		12.9218
												1.49621		6.81566								0.16596		16.1495
												1.58999		1.58766								0.17127		16.5686
												1.44633		1.7759								0.17223		16.442
												1.46279		1.27058								1.51351		13.4197
												1.07498		1.28419								0.35104		18.7006
												1.6957		2.27431								0.3254		18.0454
												1.79545		1.40107								0.3613		18.6541
												1.74557		1.42453								0.39874		20.7358
												1.8952		1.56181								0.43808		19.7286
												1.37359		4.08062								0.352		18.9561
												1.49568		1.24052								0.34739		18.1501
												1.07498		1.60081								0.42905		22.1789
												1.43331		1.32688								0.37028		22.0747
												1.75951		1.63461								0.38197		21.9553
												1.43331		1.64221								0.21908		4.56269
												2.04482		1.17495								0.38259		17.6835
												2.14456		1.41879								0.41188		16.7086
												1.31387		1.50323								0.39659		16.0669
												1.74557		1.91537								0.37128		13.574
												2.14456		1.14818								0.32397		10.3386
												2.29418		1.38368								0.17518		7.1907
												2.54355		1.33883								0.21859		12.7547
												1.61247		1.33909								0.2521		14.0663
												2.79292		1.31539								0.74616		15.1781
												2.6433		1.73763								0.35793		15.1873
												2.89267		1.2873								0.47866		16.8699
												2.59343		1.2387								0.37217		19.9054
												2.38885		1.52341								0.1286		3.76852
												2.79292		1.70384								0.34909		4.42522
												3.24359		1.61346								0.33081		6.0683
												2.89267		1.66285								0.36303		9.26216
												3.49115		1.33044								0.35495		7.89916
												3.98989		2.37782								0.29563		3.81304
												2.60962		1.83925								0.59761		9.36314
												0		2.17878								0.23792		4.28603
												0.12537		2.16238								0.62536		4.48972
												0.25074		2.56451								0.26818		4.11035
												0.3761		2.01861								0.56914		11.2527
												0.3761		1.73916								0.15958		2.93167
												0.26684		1.90134								0.18679		2.793
												0.40026		1.91463								0.25031		3.58573
												0.40026		1.78709								0.2544		4.03993
												0.50147		2.41944								0.27766		4.95037
												0.50147		2.03778								0.17377		2.6738
												0.40026		2.17275								0.31474		3.9229
												0.40026		1.91932								0.20657		3.24868
												0.50147		1.77599								0.43035		5.35224
												0.6671		2.90793								0.24447		6.46778
												0.6671		1.08198								0.5014		4.3582
												0.62684		1.19692								0.30302		5.48131
												0.75221		1.14609								0.29744		3.92453
												0.76565		1.42369								0.34794		3.76096
												0.87757		1.64994								0.76396		5.67307
												0.68261		1.92196								0.43649		13.2151
												0.76565		1.71505								0.6102		5.49966
												0.80393		1.44885								0.43731		11.0244
												0.87757		2.50036								0.54481		10.0719
												0.4211		2.97101								0.62301		14.0156
												0.93394		2.62434								0.56594		4.96471
												1.11019		3.01684								0.24158		4.31968
												1.00294		1.69566								0.44014		4.816
												0.39938		2.26061								0.45527		9.53954
												1.12831		2.46213								0.3131		4.20334
												1.00294		1.45871								0.38659		8.54218
												1.01315		1.77232								0.63345		12.1666
												1.33421		2.1585								0.65768		16.7668
												1.33421		1.95799								0.50577		13.2589
												0.80393		1.68095								0.56454		4.78235
												0.6508		1.84384								0.43202		10.0104
												1.03362		2.702								0.76419		9.01906
												0.84221		2.10837								1.26789		10.6649
												1.33988		2.21723								0.88054		9.63572
												1.37816		2.08988								1.06367		9.42262
												1.86789		2.27115								0.49576		7.25952
												2.87117		2.58635								1.09855		14.0087
												0.05433		1.68103								0.6377		11.5436
												0.05433		1.51171								0.77599		7.50965
												0.13582		2.43515								0.61219		6.3145
												0.13582		2.52732								0.71431		9.01408
												0.16298		2.70271								0.83198		8.4519
												0.19014		2.27738								1.3977		9.29105
												0.2173		1.90141								0.46315		5.33107
												0.32596		2.29196								0.62621		5.70772
												0.35312		2.15298								1.31029		8.14086
												0.43461		2.46746								1.17947		7.17291
												0.43461		2.70436								0.58247		6.40422
												0.38028		2.47035								0.40631		5.54583
												0.48893		4.24649								0.15833		2.93858
												0.5161		2.54381								0.2474		4.46133
												0.57042		2.38804								0.14825		2.95855
												0.62475		2.7089								0.55729		8.02992
												0.48893		2.93671								0.90661		9.6043
												0.86922		2.58474								0.61573		10.0433
												0.86922		2.95073								1.04105		8.38488
												0.59759		2.36044								0.79136		8.10982
												0.57042		2.59242								1.04394		13.1708
												1.49397		2.63445								0.52154		6.86325
														2.44277
												0		1.08191
												0		1.21732
												0		1.03264
												0		0.69252
												0		1.712
												0		1.11846
												0		0.9945
												0		2.79601
												0		4.00917
												0		2.44727
												0		2.41212
												0		2.1403
												0		2.097
												0		2.06564
												0		1.96977
												0		2.27276
												0		2.21499
												0		2.07058
												0		2.10755
												0		10.8999
												0		1.21497
												0		2.30932
												0		1.99299
												0		2.73398
												0		2.46366
												0		2.45102
												0		2.34954
												0		2.3026
												0		2.51868
												0		2.29178
												0		1.50234
												0		1.48989
												0		1.6158
												0		1.37393
												0		2.61844
												0		0.93948
												0		2.91703
												0		0.21155
												0		0.86698
												0		0.41465
												0		1.11638
												0		1.01424
												0		1.43879
												0		2.70225
												0		1.46936
												0		1.79671
												0		2.15973
												0		1.42306
												0		2.1615
												0		1.5536
												0		1.97569
												0		1.4831
												0		0.73142
												0		3.92264
												0		1.62457
												0		1.54291
												0		1.32212
												0		2.01145
												0		3.44337
												0		1.59021
												0		1.65188
												0.03275		2.22073
												0		1.54977
												0		1.69697
												0		1.21996
												0		1.37287
												0		2.38359
												0		2.28223
												0		1.8021
												0		2.02712
												0		1.96115
												0		1.4808
												0		1.28582
												0		2.87248
												0		1.15124
												0		1.38332
												0		1.90893
												0		2.15039
												0		1.06165
												0		0.74206
												0		1.61419
												0		0.20185
												0		0.49727
												0		1.28782
												0		1.07199
												0		1.2564
												0		1.26875
												0		1.09017
												0		2.33721
												0		1.54379
												0		2.1494
												0		1.57852
												0		1.23371
												0		1.71612
												0		1.58505
												0		1.79224
												0		2.27147
												0		1.91027
												0		2.21986
												0		2.32605
												0		1.27675
												0		1.82849
												0		1.18733
												0		2.81741
												0		1.8362
												0		2.27473
												0		2.34259
												0		1.86949
												0		1.50651
												0		1.54942
												0		1.41287
												0		1.61967
												0		1.65934
												0		2.07062
												0		1.973
												0		1.60762
												0		1.92787
												0		1.21839
												0		1.72656
												0		1.71664
												0		1.53823
												0		1.64014
												0		2.05731
												0		1.83902
												0		2.41144
												0		1.76457
												0		1.46907
												0		2.19082
												0		1.63674
												0		1.11936
												0		1.55291
												0		1.39834
												0		1.69924
												0		1.38273
												0		1.36849
												0		1.29845
												0		1.29727
												0		1.17205
												0		2.52667
												0		2.94686
												0
												0
												0
												0
												0
												0
												0
												0
												0
												0
												0
												0
												0
												0
												0
												0
												0
												0
												0
												0
												0
												0
												0
												0
												0
												0
												0
												0
												0
												0
												0
												0
												0
												0
												0
												0
												0
												0
												0
												0
												0
												0
												0
												0
												0
												0
												0.05302
												0
												0
												0
												0
												0
												0
												0
												0
												0
												0
												0
												0
												0

## Sheet: Fig.3c,d
Fig. 3c			Fig. 3d
Single	Multiple		P3	P4	P5	P6	P7	P8	P9	P10
0.66667	0		3	3	3	3	3	3	3	3
0.4375	0.3125		3	3	3	3	3	3	3	3
0	0.57143		3	3	3	3	3	3	3	3
0.45455	0.27273		3	3	3	3	3	3	3	3
0.44118	0.38235		3	3	3	3	3	3	3	3
0.27273	0.54545		3	3	3	3	3	3	3	3
1	0		3	3	3	3	3	3	3	3
0.52941	0.17647		3	3	3	3	3	3	3	4
0.56818	0.22727		3	3	3	3	3	3	3	4
0.45455	0.36364		3	3	3	3	3	3	3	4
0.4	0		3	3	3	3	3	3	3	5
0.22222	0.51852		3	3	3	3	3	3	3	5
0.375	0.3125		3	3	3	3	3	3	3	6
0.4697	0.16667		3	3	3	3	3	3	3	6
0.39344	0.27869		3	3	3	3	3	3	3	6
0.4881	0.20238		3	3	3	3	3	3	3	7
0.46875	0.15625		3	3	3	3	3	3	4	8
0.45455	0.27273		3	3	3	3	3	3	4	8
0.13043	0.52174		3	3	3	3	3	3	4	8
0.58333	0.20833		3	3	3	3	3	3	5	9
0.42857	0.28571		3	3	3	3	3	3	5	10
0.28571	0.28571		3	3	3	3	3	3	5	13
0.44444	0.16667		3	3	3	3	3	3	5	14
0.46154	0.23077		3	3	3	3	3	3	5
0.23529	0.29412		4	3	3	3	3	3	5
0.17647	0.23529		4	3	3	3	4	3	5
0.33333	0.33333		4	3	3	3	4	3	5
0.46774	0.1129		4	3	3	3	4	3	5
0.48598	0.13084		4	3	3	3	4	3	5
0.625	0.125		4	3	3	3	4	3	6
0.6	0.4		4	3	3	3	4	3	6
0.4	0.4		5	3	3	3	4	3	6
0.45455	0.45455		5	3	3	3	4	3	6
0.375	0.625		5	3	3	3	4	3	7
0.4375	0.3125		6	3	3	3	4	3	7
0.4	0.4		6	3	3	3	4	3	7
0.14286	0.42857		6	3	3	3	4	3	8
0	0.75		6	3	3	3	4	3	8
0	0.66667		7	3	3	3	4	3	8
0	1		7	3	3	4	4	3	9
0.5	0.5		7	3	3	4	4	3	9
0	1		7	3	3	4	4	3	9
0	1		8	3	3	4	4	3	9
0.27273	0.45455		8	3	3	4	5	3	9
0.46667	0.26667		8	3	3	4	5	3	10
0.44444	0.55556		8	3	3	4	5	3	10
0.33333	0.38889		8	3	3	4	5	3	11
0.46154	0.38462		9	3	3	4	5	3
0.33333	0.33333		10	3	3	4	5	3
0.4	0.33333		10	3	3	4	5	3
0.2	0.6		10	3	3	4	5	3
0.4	0		10	3	3	4	5	3
0.76471	0		10	3	3	4	5	3
0	0		10	3	3	4	5	3
1	0		10	3	3	4	5	3
0.2	0.4		10	3	3	4	6	3
0.28571	0.28571		10	3	3	4	6	3
0.25	0.5		11	3	3	4	6	3
1	0		11	3	3	4	6	3
0	1		11	3	3	4	6	3
0	0.5		12	3	3	4	6	3
0.33333	0.33333		12	3	3	4	6	3
0	1		12	3	3	4	6	3
0.38889	0.38889		13	3	3	4	6	3
0.4375	0.4375		13	3	3	4	6	3
0.26667	0.46667		13	3	3	5	6	3
0.30769	0.46154		13	3	3	5	7	3
0	1		14	3	3	5	8	3
0.4375	0.3125		14	3	3	5	8	3
0.11111	0.77778		14	3	3	5	8	3
0.44444	0.44444		14	3	3	5	8	3
0.57143	0.28571		14	3	3	5	8	3
0.76	0.12		15	3	3	5	8	3
0.2	0.6		15	3	3	5	8	3
0.42857	0.42857		15	3	3	5	8	3
0.66667	0.2		15	3	3	5	8	3
1	0		16	3	3	5	8	3
0.9	0		16	3	3	5	8	3
0	0.83333		16	3	4	5	9	3
0.69565	0.21739		16	3	4	5	9	3
0.41176	0.41176		16	3	4	5	9	3
0.2	0.53333		17	3	4	5	9	3
0.16667	0.58333		17	3	4	5	9	3
0.25	0.75		17	3	4	5	9	3
0.4375	0.4375		17	3	4	5	9	3
0.2931	0.55172		17	3	4	5	9	3
0.34	0.56			3	4	5	9	3
0.26471	0.64706			3	4	6	10	4
0.42188	0.48438			3	4	6	10	4
0.075	0.85			4	4	6	10	4
0.13514	0.75676			4	4	6	10	4
0.2093	0.72093			4	4	6	11	4
0.225	0.625			4	4	6	11	4
0.48684	0.39474			4	4	6	11	4
0.08696	0.86957			4	4	6	11	4
0.07692	0.84615			4	4	6	11	4
0.21622	0.67568			4	4	6	11	4
0.42373	0.47458			4	4	6	11	4
0.26	0.64			4	4	6	11	4
0.3125	0.54167			4	4	6	12	4
0.15556	0.68889			4	4	6	12	4
0.12195	0.7561			4	4	6	12	4
0.26316	0.68421			4	4	6	12	4
0.23529	0.76471			4	4	6	12	4
0.08333	0.83333			4	4	6	13	4
0.16667	0.83333			4	4	6		4
0	1			4	4	6		4
0	1			4	4	6		4
0.18182	0.63636			4	4	6		4
0.54545	0.36364			4	4	6		4
0.2	0.5			5	4	6		4
0.05	0.65			5	4	7		4
0.07143	0.92857			5	4	7		4
0.13636	0.68182			5	4	7		4
0.125	0.875			5	4	7		4
0.125	0.875			5	4	7		4
0.05882	0.94118			5	4	7		4
0.05	0.9			5	4	7		4
0.04762	0.90476			5	4	7		4
0.16667	0.72222			5	4	7		4
0.09756	0.80488			5	4	7		4
0.08889	0.84444			5	4	7		4
0.15	0.75			5	4	7		4
0.23684	0.68421			5	4	7		4
0.17143	0.74286			5	4	7		4
0	1			5	4	7		4
0.21053	0.63158			6	4	7		4
0.28571	0.71429			6	5	7		4
0.25	0.5			6	5	7		4
0.13514	0.78378			6	5	8		4
0	1			6	5	8		4
0.1	0.8			6	5	8		4
0	0.85714			7	5	8		4
0	1			7	5	8		4
0.08824	0.88235			7	5	8		4
0.11364	0.84091			7	5	8		4
0.15686	0.78431			7	5	8		4
0	1			8	5	8		4
0	1			8	5	8		4
0.09091	0.90909			8	5	8		4
0	1			8	5	8		4
0.07692	0.92308			8	5	8		4
0	1			8	5	8		4
0.30769	0.69231			9	5	8		5
0.4375	0.5625			9	5	8		5
0.16667	0.83333			9	5	8		5
0	0.85714			12	5	8		5
0	0.85714			12	5	8		5
0	1			16	5	8		5
0	1			16	5	8		5
0.125	0.875			17	5	8		5
0	1			18	5	9		5
0	1			18	5	9		5
0.44444	0.27778			18	5	9		5
0.33333	0.55556			19	5	9		5
0.375	0.5			19	5	9		5
0.27273	0.72727			19	5	9		5
0	0.83333				6	9		5
0.16667	0.66667				6	9		5
0.58824	0.29412				6	9		5
0.58333	0.33333				6	9		5
0.375	0.5				6	9		5
0.11111	0.44444				6	9		5
0.26667	0.6				6	9		5
0.33333	0.38889				6	9		5
0.3125	0.5625				6	9		5
0.36364	0.54545				6	9		5
0.26667	0.66667				6	9		5
0.42857	0.47619				6	10		5
0	1				6	10		5
0	1				6	10		5
0.17241	0.74138				6	10		5
0.24324	0.60811				6	10		5
0.34783	0.47826				6	10		5
0.40278	0.44444				6	10		5
0	1				6	10		5
0.23729	0.61017				6	10		5
0.12	0.76				7	10		5
0.18421	0.68421				7	10		5
0.13158	0.68421				7	10		5
0.375	0.525				7	10		5
0.2987	0.51948				7	11		5
0	1				7	11		5
0.19792	0.55208				7	11		5
0.21739	0.6087				7	11		5
0.25397	0.5873				7	11		5
0.1831	0.60563				7	11		5
0.29213	0.58427				7	12		5
0.26829	0.62195				7	12		5
0.07692	0.84615				7	12		5
0.4	0.6				8	12		5
0.27273	0.68182				8	14		6
0.2	0.73333				8	14		6
0.05556	0.94444				8	14		6
0.06667	0.86667				8	14		6
0.30769	0.57692				8	14		6
0.15789	0.78947				8	17		6
0	1				8	17		6
0.07143	0.85714				8	18		6
0.4	0.55				8	19		6
0.26667	0.6				8			6
0.21429	0.64286				9			6
0	0.7				9			6
0.0625	0.625				9			6
0.08333	0.75				9			6
0.26087	0.56522				9			6
0.31818	0.59091				9			6
0.43243	0.51351				9			6
0.74074	0.03704				9			6
0.2	0.2				9			6
0	0.5				9			6
0	0.5				9			6
0	1				9			6
0.41667	0.41667				9			6
0.16667	0.61111				9			6
0.41935	0.45161				9			6
0.13333	0.8				9			6
0.34694	0.36735				9			6
0.46429	0.26786				9			6
0.3	0.375				9			6
0.40426	0.34043				9			6
0.05	0.75				9			6
0.12	0.48				9			6
0.14286	0.57143				9			6
0.3913	0.47826				9			6
0.42105	0.52632				10			6
0.23529	0.58824				10			6
0.56667	0.4				10			6
0.23077	0.61538				10			6
0.08333	0.91667				10			6
0.58333	0.41667				10			6
0.57692	0.38462				10			7
0.33333	0.33333				10			7
0.45455	0.54545				10			7
0.18182	0.72727				10			7
0	1				10			7
0.5	0.5				10			7
0	1				10			7
0	1				10			7
0.18182	0.81818				10			7
0	1				10			7
0	1				10			7
0.55556	0.44444				10			7
0.16667	0.5				10			7
0	1				11			7
0.28571	0.71429				11			7
0.42857	0.42857				11			7
0.66667	0.33333				11			7
0.16667	0.66667				11			7
0.2	0.6				11			7
0	1				11			7
0.24	0.44				11			7
0	0.9				11			7
0.09091	0.90909				11			7
0.3	0.6				11			7
0.17647	0.52941				11			7
0.0625	0.75				11			7
0.08333	0.75				11			7
0.3	0.55				11			7
0	1				11			7
0.30435	0.56522				11			7
0	0.9				11			7
0	1				11			8
1	0				12			8
0.5	0.375				12			8
0.47619	0.33333				12			8
0.72727	0.14545				12			8
0.38462	0.46154				12			8
0.42857	0.38095				12			8
0.375	0.5				12			8
0.55556	0.33333				12			8
0.28571	0.64286				12			8
0.5625	0.34375				13			8
0.52632	0.36842				13			8
0	1				13			8
0.33333	0.44444				13			8
0.5	0.3125				13			8
0.27273	0.54545				13			8
0.33333	0.66667				13			8
0	0.6				13			9
0.69565	0.21739				13			9
0	0.875				14			9
0	1				14			9
0.28571	0.71429				14			9
0.41667	0.58333				14			9
0.34783	0.52174				14			9
0.18966	0.68966				15			9
0.13043	0.76087				15			9
0.03448	0.68966				15			9
0.32759	0.51724				15			9
0.17308	0.71154				16			9
0.4	0.4				17			9
0.17143	0.68571				17			10
0.36585	0.53659				20			10
0.17647	0.73529				20			10
0.21429	0.53571							10
0.37143	0.51429							10
0.18421	0.57895							10
0.25	0.59375							10
0.35714	0.42857							10
0.39535	0.4186							10
0.4902	0.37255							10
0	0.875							10
0.2	0.63333							10
0.30556	0.58333							10
0.17857	0.71429							10
0.23256	0.62791							10
0.16071	0.625							10
0.26415	0.54717							10
0.1875	0.5							10
0.4	0.2							10
0	1							11
0	1							11
0	1							11
0	1							11
0	1							11
0	1							11
0.33333	0.66667							11
0.33333	0.5							11
0.5	0.25							12
1	0							12
0.16667	0.66667							12
0.5	0							12
0.25	0.5							12
0.5	0.5							12
0.4	0.2							12
0	0.4							12
0.4	0.4							12
0	1							13
0.33333	0.5							13
0	0.8							13
0.2	0.8							13
0.25	0.75							13
0.2	0.6							13
0.33333	0.66667							14
0	1							14
0.75	0.25							14
0.25	0.375							14
0.5	0.375							14
0.2	0.4							14
0.5	0.33333							15
0.2	0.5							15
0.44444	0.44444							15
0	1							15
0.42857	0.42857							17
0.46154	0.38462							18
0.57143	0.42857							19
0.28571	0.42857
0	1
0	1
0.625	0.375
0.66667	0.33333
0.5	0.5
0.5	0.5
0.16667	0.5
0.16667	0.66667
0.2	0.6
0.2	0.4
0.14286	0.57143
0.33333	0.5
0.14286	0.42857
0	1
0.25	0.75
0	0.71429
--	--
0.44444	0.55556
0.375	0.375
0.42857	0.57143
0.66667	0.33333
0.5	0.5
0.6	0.4
0	0.5
0	0.66667
0.16667	0.66667
0	0.75
0	1
0	1
0.42857	0.42857
0.15	0.65
0.2069	0.55172
0.6	0.21333
0.11111	0.44444
0.28571	0.57143
0.47222	0.33333
0.09524	0.61905
0.37037	0.51852
0.09091	0.90909
0.05882	0.76471
0.22727	0.59091
0.28571	0.61905
0.25	0.55
0	1
0.3	0.3
0.42857	0.28571
0.6	0.4
0.7	0.3
0.33333	0.33333
0.33333	0.33333
0.71429	0.21429
0.33333	0.33333
0.4	0.2
0.33333	0.66667
0.27273	0.72727
0	1
0.16667	0.83333
0	1
0.125	0.875
0.07692	0.84615
0.54167	0.45833
0	1
0.16667	0.75
0.09091	0.90909
0.18182	0.81818
0.15	0.55
0.11111	0.85185
0.31818	0.61364
0.2381	0.7619
0.22727	0.77273
0.19231	0.80769
0.16667	0.66667
0.53279	0.2623
0.20755	0.62264
0.125	0.78125
0.12121	0.75758
0.11905	0.71429
0.15385	0.76923
0.16667	0.8
0.33333	0.6
0.24561	0.61404
0.34783	0.44928
0.06897	0.82759
0.36735	0.46939
0.2439	0.65854
0.3871	0.43548
0.4	0.46667
0.23256	0.69767
0.21818	0.58182
0.0625	0.875
0.13725	0.62745
0.24561	0.57895
0.48	0.36
0	1
0.23529	0.76471
0.28571	0.64286
0.13333	0.73333
0.1875	0.6875
0.23077	0.76923
0.13333	0.86667
0.08333	0.91667
0.16667	0.83333
0.08333	0.91667
0.1875	0.75
0.25	0.625
0.14286	0.85714
0.16667	0.83333
0	1
0	0.8
0.33333	0.66667
0.11111	0.77778
0.2	0.8
0	0.83333
0.28571	0.57143
0.375	0.5
0	1
0.22222	0.44444
0.2	0.6
0.5	0.5
0.25	0.5
0.2	0.8
0.22222	0.44444
0.14286	0.71429
0.4375	0.3125
0.5	0.5
0.3	0.5
0.2	0.8
0	1
0.21429	0.71429
0.45455	0.54545
0.16667	0.83333
0.28571	0.42857
0.125	0.75
0	1
0.16667	0.83333
0.37037	0.40741
0.32143	0.42857
0.38462	0.61538
0.28571	0.71429
0.27273	0.54545
0.16667	0.72222
0.18519	0.7037
0.05263	0.89474
0.15789	0.78947
0.45714	0.37143
0.45455	0.31818
0.16667	0.83333
0.14286	0.78571
0.17949	0.71795
0.11111	0.88889
0.10714	0.78571
0.09091	0.81818
0.47143	0.42857
0.16	0.76
0	1
0	1
0	1
0.25	0.5
0.55814	0.16279
0.27273	0.54545
0	0.8
0.55172	0.17241
0.45455	0.27273
0.33333	0.66667
0.5	0.5
0.64706	0.11765
0.1875	0.25
0.33333	0.33333
0.6	0.25
0.5	0.5
0.125	0.625
0.4	0.2
0.63636	0.09091
0.45455	0.36364
0.22727	0.68182
0.4375	0.46875
0.3125	0.5
0.25	0.33333
0.25	0.5
0.30769	0.46154
0	1
0.1	0.8
0.22222	0.55556
0.37143	0.45714
0.31579	0.5
0.2963	0.44444
0.15789	0.78947
0	1
0	1
0	1
0.33333	0.66667
0.2	0.4
0	1
0	1
0	0
0	1
0	1
0.5	0.5
0	1
0	1
0	1
0.5	0.5
1	0
0.5	0.5
0.33333	0.66667
0.5	0.5
0	1
0.66667	0.33333
0.5	0.33333
0.5	0.41667
0.4	0.6
0.22727	0.54545
0.42105	0.47368
0.4	0.4
0.48148	0.33333
0.52941	0.29412
0.25	0.5
0.28571	0.42857
0.5625	0.375
0.2	0.6
0.39394	0.51515
0.35714	0.57143
0.33333	0.26667
0.45714	0.51429
0.45714	0.42857
0.28571	0.57143
0.14286	0.85714
0.29167	0.54167
0.13333	0.8
0.275	0.45
0.36364	0.45455
0.61111	0.22222
0.375	0.625
0.35294	0.52941
0.33333	0.55556
0.20833	0.625
0.16667	0.72222
0.29412	0.64706
0.38889	0.61111
0.17391	0.65217
0.27273	0.63636
0.27778	0.66667
0.53846	0.38462
0.28571	0.71429
0.42857	0.57143
0.38462	0.61538
0.3913	0.56522
0.2	0.8
0.22222	0.72222
0.14286	0.78571
0.2	0.8
0.5	0.45455
0.22222	0.66667
0.29412	0.70588
0.44	0.36
0.26087	0.47826
0.3125	0.5625
0.64706	0.2549
0.1	0.8
0.23077	0.61538
0.08333	0.83333
0.16667	0.75
0.18182	0.72727
0.22222	0.66667
0.07692	0.92308
0	1
0.09091	0.81818
0.09091	0.81818
0.25	0.75
0	0.75
0.0625	0.75
0.06667	0.86667
0	1
0.08333	0.91667
0.16667	0.83333
0.26667	0.66667
0.11765	0.70588
0.11765	0.70588
0	0.88235
0	1
0.11765	0.88235
0	1
0	1
0.07143	0.85714
0.2	0.7
0	0.88889
0.18182	0.72727
0.21053	0.63158
0	1
0.25	0.75
0.22222	0.66667
0.14286	0.85714
0.07143	0.92857
0.07143	0.92857
0.14286	0.78571
0.20833	0.70833
0.05882	0.88235
0	0.75
0.42857	0.39683
0.31579	0.55263
0.24324	0.62162
0.25806	0.74194
0.04	0.96
0.2069	0.72414
0.3	0.6
0.13889	0.61111
0.18182	0.45455
0.08333	0.5
0.15789	0.57895
0.17647	0.70588
0	0.78571
0.19048	0.57143
0.2	0.8
0.18182	0.63636
0.25	0.5
0.33333	0.66667
0.16667	0.75
0.375	0.625
0.14286	0.64286
0.625	0.25
0.54839	0.19355
0.2	0.4
0.4	0.4
0.5	0.3125
0.2	0.5
0.2	0.6
0.8	0.2
0.30769	0.38462
0.44444	0.33333
0.56522	0.30435
0.16667	0.5
0.16667	0.33333
0	1
0.09091	0.72727
0.1875	0.8125
0.60227	0.15909
0.5	0.30769
0.4	0.3
0.31579	0.47368
0	1
0.4	0
0.25	0.5
0.83333	0.16667
0.46154	0.15385
0	1
1	0
0.5	0
0	0
1	0
0.5	0
0.25	0.25
0	1
0	1
0	1
1	0
0.5	0
1	0
0.88889	0.11111
0.69231	0
0.75	0
0	1
0.16667	0.16667
0.33333	0
0	0
0.41176	0
0.33333	0
0.54545	0
0.625	0
0.5	0
0.46875	0.28125
0.21739	0.52174
0.32558	0.46512
1	0
0.52083	0.29167
0.33333	0
0.28571	0.57143
0.5	0
0.41667	0.16667
0.35897	0.33333
0.30435	0.30435
0.2	0.33333
0	0.33333
0.35	0.2
0.13333	0.46667
0.16667	0.66667
0.64286	0.14286
0.26087	0.58696
0.14286	0.5
0.21212	0.57576
0.26316	0.44737
0.2381	0.42857
0	0.75

## Sheet: Fig.4d,e,f,g,l,m
	Fig. 4d		Fig. 4e										Fig. 4f								Fig. 4g								Fig. l				Fig. 4m
	Number of bins=55 Bin size=0.2s		P3	P4	P5	P6	P7	P8	P9	P12	P14		P3	P4	P5	P6	P7	P8	P9		P3	P4	P5	P6	P7	P8	P9		In vivo	In vivo_Broken seal	Ex vivo		In vivo	In vivo_Broken seal	Ex vivo
	1.6671		2.35797	3.82899	1.10387	4.72843	2.13542	5.7651	1.25368	0.03959	0.02842		595.231	96.5182	333.472	182.449	393.113	208.59	31.1726		956.677	93.3932	248.966	174.978	439.706	136.801	33.7318		863.372	315.143	1183.6		2.35394	2.11056	5.60277
	1.2032			1.97637	0.52565	4.28736	2.59301	2.93496	0.97787	0.02625	0		551.38	1598.53	871.633	478.441	173.419	229.985	301.166		589.284	624.174	698.987	638.409	331.392	224.207	300.795		318.442	318.531	580.547		0.88873	6.65297	8.88548
	1.03801			1.53	3.07145	1.98782	0.91872	3.36921	0.65191	0.02357	0		207.742	1163.82	429.978	125.827	576.093	186.422	151.697		121.794	1121.46	340.476	115.341	410.714	131.645	75.2218		998.845	3723.46	827.223		1.36511	11.3899	7.48995
	1.8899			2.58853		1.3537	1.37277	3.66038	3.3708	0	0		813.624	309.466	197.526	844.087	968.415	294.249	513.28		854.08	207.405	175.301	549.742	921.475	309.684	386.964		1218.08	5128.73	454.256		1.36837	14.868	12.8217
	2.38554			4.5108		1.7899	2.08741	2.37736	1.51961	0	0		668.822	574.586	935.121	679.948	765.701	275.468	356.864		767.707	917.798	708.27	614.528	911.482	149.649	346.501		1512.66	3621.17	512.76		1.8642	4.6639	11.3732
	0.82804			1.19968		2.88255	1.76677	4.44865	2.316	0.02073	0.05909		302.357	315.125	239.045	321.557	208.975	289.474	390.719		315.73	171.219	291.164	331.46	193.114	341.88	461.917		281.707	734.341	1198.78		1.87677	7.50614	6.12673
	3.29369			1.42386		1.23206		2.55451	2.11081	0.10591	0.09038		201.761	198.767	553.583	446.947	891.318	197.757	304.858		145.522	164.801	329.938	379.422	646.115	225.179	369.937		463.741	1540.49	429.785		0.24795	4.67399	6.36209
	1.33942			2.1				2.7358		0.09345	0		323.726	549.289	308.245	352.072	441.822	437.965	395.25		196.855	637.308	240.792	570.537	592.427	372.239	381.494		988.784	483.012	540.044		1.09674	5.09119	6.81525
	1.05507			0.97118						0.20955	0.04965		190.112	48.4031	414.407	469.943	300.08	472.529	620.975		279.228	28.2352	335.979	294.446	267.918	343.486	457.84		737.259	610.235	334.152		1.73099	3.73841	9.26959
	1.96509			2.3918						0.13082	0.07144		425.241	408.845	1576.3	341.529	198.386	478.262	512.1		193.077	754.133	956.846	325.707	222.044	478.819	392.421		277.964	1035.12	1239.57		1.27622	6.15228	6.61497
	2.26879									0.20017	0		351.621	319.252	71.8828	358.344	166.397	105.084	358.139		198.196	324.286	79.0484	483.012	186.09	156.085	352.239		389.57	782.439	1135.5		2.12249	5.32428	20.7397
	1.69493									0.31071	0		104.157	602.047	375.234	103.585	258.604	239.86	492.641		81.6262	739.492	440.178	223.692	268.853	159.907	483.315		100.844	923.888	1254.48		0.58259	4.87985	6.53237
	2.09097									0.23189	0		1065.51	284.368	397.437	762.824	353.213	394.92	504.882		965.387	275.215	424.88	556.389	319.768	253.132	547.566		229.063	632.59	1552.06		0.96695	7.02168	12.892
	2.93942									0.18097	0		465.863	393.276	1013.54	390.173	322.534	159.85	372.604		360.155	930.811	647.038	346.023	450.724	95.5306	498.852		834.593	1859.56	1757.95		3.20527	14.6899	12.9077
	2.0082									0.01403	0		284.55	453.714	1200.95	657.363	199.855	273.408	466.476		215.951	365.181	847.511	556.433	239.936	332.881	224.203		559.671	1733.29	1162.78		1.60799	9.76743	7.45046
	2.52733									0.1044	0.05603		927.436	1001.63	703.841	523.695	316.163	436.488	134.055		638.882	881.279	386.215	441.891	321.457	531.914	136.598		227.893	1227.65	554.67		1.8092	6.37828	5.47374
	1.81729									0.01642	0.05874		451.299	666.984	766.155	162.526	353.58	314.29	297.692		675.865	420.777	572.998	69.9037	442.861	468.005	254.524		853.779	2172	1419.58		4.65409	18.3619	7.56095
	1.55447									0.03074	0.12416		252.237	268.33	252.561	326.902	212.241	307.106	85.6954		158.739	280.133	228.851	331.22	760.163	251.787	83.8954		660.281	1290.92	792.908		2.08204	15.2138	13.0596
	2.06209										0		848.941	235.078	405.738	410.592	638.96	229.442	174.782		671.398	163.148	274.865	315.343	893.149	164.121	160.679		529.956	1639.94	782.22		2.07978	12.5931	5.42458
	1.7161										0.15341		491.419	893.441	322.111	951.078	544.376	151.298	463.897		487.664	600.089	278.67	950.959	543.177	70.7204	437.133		617.697	685.43	1078.96		2.39054	4.58915	3.80135
	2.21241										0		450.277	135.125	547.921	653.33	175.666	342.326	207.671		315.426	123.697	310.289	422.181	137.538	235.066	150.606		1120.75	507.129	1025.24		2.27056	5.98803	5.74373
	1.5928												570.242	156.414	1049.06	300.804	133.832	202.811	59.4886		652.561	139.342	636.021	284.96	116.433	143.109	82.2078		413.904	1061.14	413.471		1.39252	11.6642	10.5012
	1.06477												197.263	474.573	1104.61	342.528	356.48	78.3553	86.8787		186.385	423.275	752.688	234.329	370.102	68.2663	74.7344		1077.23	802.897	360.029		2.04022	5.73709	6.81782
	2.60495												646.546	359.595	384.148	567.268	272.854	275.584	458.745		300.918	290.707	276.152	442.41	270.467	259.49	479.46		130.325	1120.21	1860.06		1.16087	5.75602	6.33317
	1.86512												381.21	104.009	96.2138	497.788	226.098	222.694	405.217		570.002	95.5458	108.241	682.26	161.408	204.445	307.841		71.8307	505.909	581.953		0.80223	6.15527	7.04222
	1.7175												339.848	313.243	276.23	753.053	86.97	304.464	462.137		418.805	381.056	544.256	445.636	100.297	289.322	319.365		1288.74	2269.95	700.65		4.67446	20.2246	6.19533
	1.40477												519.807	761.756	317.506	336.173	273.346	365.209	509.932		457.358	769.806	223.491	635.424	328.762	282.279	221.712		253.864	1094.74	755.78		1.73594	6.10574	15.8324
	1.86183												456.967	145.714	336.933	707.594	222.625	244.698	468.424		369.534	123.697	252.16	592.583	191.469	525.29	733.97		325.227	1649.29	54.0044		2.54496	11.8165	5.75532
	1.67586												414.41	925.584	310.617	406.024	237.495	208.062	133.342		332.641	955.181	299.309	552.239	389.877	103.786	189.505		143.661	3284.75	606.705		2.05975	27.3457	3.49032
	2.7205												602.778	841.741	61.9115	653.358	545.352	141.86	128.773		544.319	487.522	68.4321	807.387	360.713	209.033	165.202		294.576	1694	674.211		1.57233	10.6858	7.88655
	1.90733												615.642	279.935	589.009	548.108	1620.4	221.399	313.363		352.593	210.09	392.169	661.141	940.876	371.342	441.182		200.752	492.432	487.164		1.1551	16.5346	13.0294
	2.11462												301.978	1211.06	812.96	512.476	708.198	168.432	258.173		421.736	687.046	641.454	514.392	421.944	154.842	115.282		339.651	842.385	629.207		1.70618	6.01702	17.5888
	3.66278												687.096	1131.46	371.935	1183.29	198.267	242.798	260.716		447.669	822.606	445.404	569.472	207.93	231.973	347.227		124.108	475.919	25.8771		1.70007	29.6449	6.25943
	2.21882												481.124	694.034	520.11	175.043	932.546	162.803	52.3141		568.798	599.593	689.853	243.837	409.315	139.541	101.425		513.628	1174.34	1039.58		2.03065	11.0068	12.21
	2.71819												761.513	506.738	636.154	156.458	687.682	290.868	423.105		958.618	346.074	497.675	170.569	425.373	282.505	253.329		321.769	1213.93	1546.16		1.36627	8.0451	16.5963
	1.78545												1133.77	293.481	283.288	604.222	246.316	61.6385	290.889		990.247	212.653	262.784	716.61	214.457	79.9018	151.507		482.208	966.658	1099.21		2.3411	2.04384	7.35934
	1.83613												318.88	1894.93	200.331	446.314	584.496	338.918	47.6432		209.346	721.447	242.138	431.859	477.005	393.672	59.7875		131.471	251.085	1934.31		0.65655	1.64688	4.65213
	1.42523												713.065	324.491	780.198	256.729	508.587	230.979	579.191		732.438	387.008	648.412	266.584	601.466	155.738	303.989		670.947	371.547	505.447		3.3306	5.98445	5.99797
	2.70351												302.308	757.77	629.96	644.157	77.5573	280.687	72.3492		524.565	509.088	446.255	587.397	30.1609	251.349	76.6028		726.209	529.481	829.755		3.00107	6.41211	8.43203
	1.52487												731.902	206.046	429.682	367.68	199.308	132.225	460.17		328.03	149.159	339.669	290.441	127.353	150.628	287.229		1739.65	478.248	1309.32		1.00614	5.95451	9.3026
	2.19512												963.294	219.842	651.532	706.395	46.8985	297.973	279.901		886.037	198.572	682.976	332.222	35.906	396.48	168.797		596.744	1712.93	215.736		0.79463	10.5665	7.36178
	2.97519												1188.07	313.079	711.931	241.481		48.5778	118.641		930.741	209.708	625.924	268.399		63.5249	48.0435		245.784	383.191	229.519		0.80075	14.0886	5.98804
	2.95657												444.252	418.255	329.532	413.434		754.76	185.189		362.739	308.126	485.417	230.538		737.011	162.346		1161.11	1097.28	2064.82		1.86244	11.4275	8.05111
	3.56077												786.272	323.121	338.913	878.881		211.525	514.266		753.086	294.743	246.548	742.765		281.786	175.521		785.734	1223.46	410.658		1.23261	9.35092	11.7451
	1.91683												580.441	483.759	302.613	113.3		116.649	210.959		608.458	374.21	471.877	121.004		114.827	109.04		270.248	3131.58	788.408		1.41384	6.3285	7.56621
	2.11729												152.29	1054.27	674.699	517.518		180.666	170.698		163.753	908.662	710.123	311.229		123.038	69.4963		760.299	2323.28	413.19		1.79114	6.71865	6.53897
	2.27223												1271.56	730.105	417.148	355.736		567.934	231.977		636.494	1080.21	668.871	365.386		466.067	130.068		806.294	1178.37	362.279		1.83883	5.63375	9.10068
	2.67781													226.817	225.862	977.768		49.4875	70.7674			237.961	284.131	851.175		37.8889	63.9649		128.236	1719.28	2775.88		3.75153	3.11161	13.0884
	1.24167													606.156	351.18	229.889		141.31	44.1509			691.405	601.817	200.871		144.486	37.1514		1033.51	262.729	381.406		2.60722	2.72999	13.6024
	2.46329													105.752	223.096	189.046		247.578	233.971			131.978	162.149	152.637		168.145	138.652		166.919	704.564	1299.2		2.13349	1.42473	11.7573
	1.05502													220.352	732.427	112.728		226.99	390.259			222.572	424.619	89.8553		114.986	238.035		205.17	310.575	3044.78		2.39527	8.64534	10.2119
	4.20531													1113.91	175.809	330.204		238.601	270.382			1010.41	186.414	405.166		154.842	425.986		96.7364	774.427	1040.71		1.88463	7.54951	12.6905
	2.21517													418.052	377.769	191.964		34.0227	418.381			1034.3	599.915	224.366		22.6818	312.234		268.256	895.524	588.985		1.10621	5.15836	5.12172
	1.64751													337.066	234.309	112.027		665.202	508.478			292.404	178.236	98.9575		431.873	381.013		28.1062	449.456	976.298		0.88598	5.54408	7.32835
	2.44843													149.829	534.623	155.474		230.177	586.952			138.676	531.227	223.588		270.291	147.6		300.091	456.23	2335.97		3.99242	5.30417	10.4999
	2.471													737.146	314.52	383.303		88.459	183.737			1139.65	363.508	428.011		85.2946	263.172		601.775	262.306	312.775		1.49045	2.42548	7.81607
	1.40837													361.029	727.507	137.665		123.526	138.741			446.311	824.723	137.626		108.395	200.74		133.846	289.405	1856.4		2.08389	5.79535	9.88973
	2.76038													136.208	147.929	88.1753		476.966	114.519			119.429	128.686	85.5348		380.317	107.119		452.526	699.483	234.3		1.69598	11.9315	10.4078
	1.26578													886.978	265.55	146.762		413.156	115.718			1069.27	216.192	185.834		296.137	159.202		389.853	1408.92	392.376		2.10139	3.10046	6.68021
	2.14481													134.055	261.475	45.617		469.745	337.372			143.315	661.47	43.9222		362.529	238.919		582.92	1194.67	806.128		2.19603	3.81065	16.8335
	1.15983													487.157	114.013	686.901		132.225	130.251			492.342	115.457	424.525		148.463	103.133		372.591	1120.36	1514.65		2.28702	2.66125	6.86458
	3.16236													364.703	257.763	182.88		166.505	91.176			292.552	199.601	122.067		135.008	87.1901		652.764	314.386	2395.88		2.48957	3.69004	8.29642
	1.6647													239.704	509.091	90.2677		180.939	433.879			319.053	311.366	120.576		74.6531	465.727		586.903	350.165	829.755		3.32632	3.83843	3.12821
	2.7032													216.734	198.842	441.105		638.536	239.037			153.155	217.383	394.241		309.568	411.039		989.503	519.743	207.579		1.764	3.47994	6.19752
	1.54459													140.694	435.922	74.1079		84.7755	116.34			127.988	310.156	93.3157		35.1528	170.264		130.925	971.951	1106.81		1.44592	3.43673	9.08787
	1.53011													472.006	601.491	894.266		310.181	438.691			602.982	590.587	597.609		298.858	197.48		153.498	757.491	3039.43		2.73969	3.65385	4.89578
	2.04198													98.1585	213.388	388.472		649.629	193.064			44.8587	174.628	216.643		664.919	146.863		963.212	375.146	112.79		1.86353	2.63541	8.41287
	3.46458													41.762	366.43	380.766		61.3836	238.892			30.5949	345.835	449.598		61.8594	107.986		123.489	402.668	1066.59		2.29527	6.3561	14.6648
	1.86008													78.6499	437.982	78.3102		331.463	106.746			68.2265	299.24	44.4395		265.541	81.5195		469.523	2257.23	491.384		3.1161	9.1848	6.83494
	1.3436													143.668	118.864	219.803		219.654	138.172			154.376	78.9346	158.759		265.861	91.5496		1237.28	757.279	405.033		2.03564	1.06641	8.20607
	0.89697													280.678	296.146	132.393		350.743	290.785			243.968	303.362	103.337		257.389	128.543		646.921	476.343	575.765		1.88848	2.70299	3.62387
	2.03326													221.392	1722.09	756.025		223.703	64.1975			231.635	1006.87	754.755		104.481	33.2764		652.498	375.57	158.357		1.67761	3.09453	3.19341
	1.89279													306.713	332.803	330.35		419.588	84.3544			235.786	260.476	297.734		353.872	73.0178		163.589	714.302	173.264		2.95469	4.18363	5.57055
	2.98199													249.333	453.337	77.3723		431.47	207.045			278.869	296.565	64.9198		495.123	131.963		166.245	570.341	2192.52		1.6093	2.59806	8.65026
	2.07943													367.505	114.705	306.09		847.474	48.1292			312.384	78.7204	202.419		414.944	32.8644		287.609	341.696	335.558		1.2129	2.80987	3.29327
	1.28915													320.056	91.4031	352.951		78.449	47.6264			249.709	73.9643	269.162		93.717	100.569		115.787	326.665	51.7542		1.84781	1.05549	5.47208
	2.63903													368.094	261.22	1610.87		135.553	63.2145			380.69	379.691	913.364		168.73	57.782		42.7563	255.108	81.5691		1.99205	3.64839	7.21174
	2.38362													379.784	283.831	122.833		329.129				456.54	291.694	123.913		472.645			437.389	449.667	87.1946		2.84373	3.79587	6.59488
	1.35426													551.472	780.133	256.442		407.824				800.554	435.217	255.244		331.186			526.885	756.22	598.267		2.21023	7.69666	9.14257
	1.64383													707.295	153.641	366.104		296.208				952.969	214.202	261.571		160.746			604.165	814.44	1048.58		2.11724	6.79054	6.50155
	2.46391													537.829	800.246	169.776		105.784				470.047	506.597	137.238		70.3118			834.412	1821.11	56.2546		2.1741	7.33547	3.76692
	1.15644													368.101	318.645	118.169		189.587				503.931	330.767	99.568		175.889			551.848	499.63	299.837		1.3946	6.49727	5.15189
	3.33733													798.794	640.643	182.781		249.57				688.038	411.861	181.356		304.018			166.511	984.653	958.578		2.49452	2.49387	3.82413
	2.15466													201.052	356.379	526.121		328.837				158.922	356.472	376.647		328.019			236.355	765.747	516.698		2.4499	1.03925	5.39867
	1.54909													1282.31	445.229	40.0023		251.163				614.19	257.238	28.0016		231.862			552.38	677.465	714.152		1.61917	2.88369	6.36635
	1.48031													486.994	186.857	102.292		66.2261				464.789	115.689	105.435		48.2885			232.106	407.961	1058.43		1.00122	3.62875	7.78883
	1.63599													310.437		96.8507		399.723				363.324		156.961		376.117			173.946	498.572	165.107		1.02333	3.86674	8.16599
	2.05747													817.711		1065.85		55.3878				1024.27		628.356		51.0029			114.459	705.622	541.731		2.79363	3.47877	9.33078
	1.19327													446.282		85.7246		274.016				338.843		106.89		275.119			607.086	574.998	2088.66		1.99913	1.74201	9.15817
	2.00706													464.501		113.083		187.141				348.477		141.608		225.791			55.7691	798.139	1833.55		2.30167	1.63675	7.91619
	5.41364													417.546		415.424		69.4158				347.942		253.961		98.0857			796.701	490.315	89.4447		2.11474	1.54503	4.06777
	0.99004													609.775		66.6705		136.623				133.573		196.739		100.806			410.832	583.678	181.421		1.64257	1.56522	6.39925
	2.15446													467.153		202.76		393.384				403.957		154.919		424.647			269.816	86.3768	3113.55		1.91615	3.9386	11.2775
	2.39415													268.656		1112.39		190.829				272.982		482.146		287.083			155.622	474.014	42.7535		2.21346	3.34603	5.52724
	1.46644													193.495		88.2196		218.79				172.487		93.4021		245.175			550.521	103.102	2305.31		0.98529	1.9637	5.05354
	3.42357													265.618		267.62		344.336				213.114		232.692		198.22			52.0511	195.195	1818.43		3.00439	2.07327	6.03441
	2.18634													354.025		248.707		260.313				322.11		328.333		207.489			1791.52	150.736	179.171		1.97013	1.29	9.04677
	2.66086													568.293		605.242		76.3522				526.46		532.32		73.2216			344.706	380.862	2352.28		1.54581	3.08938	5.93389
	3.42792													69.7694		290.688		135.741				57.9086		372.333		126.831			102.774	303.377	2682.99		1.15202	9.63779	7.79281
	3.3421													300.267		81.081		277.266				243.577		83.6129		219.013			180.054	510.216	6381.59		2.38538	3.34832	9.09203
	4.68922													731.115		224.764		320.161				865.006		174.086		226.647			956.042	95.0568	1274.45		1.96478	3.85212	6.08112
	1.60646													661.646		60.06		313.44				502.156		47.0323		348.898			33.9926	3.38733	1708.87		2.80225	2.06215	13.3643
	1.92612													381.24		490.063		330.913				571.374		553.052		388.022			218.562	270.139	193.234		2.21164	15.8865	6.65689
	2.0314													458.836		284.459		38.8023				638.948		274.124		40.7296			326.382	727.216	7170.07		3.88053	1.45856	13.1903
	4.04817													760.951		112.484		520.161				892.243		111.95		326.019			356.922	1471.37	887.134		2.09234	2.09774	12.7281
	0.83211													225.282		573.502		119.245				157.342		442.34		116.173			216.703	6.13953	756.061		2.03775	4.01889	5.71745
	2.85454													417.308		247.652		57.6397				467.695		342.372		65.4155			16.9963	158.781	1458.68		1.83099	2.8458	4.62085
	0.3805													383.13		245.058		108.793				414.998		287.115		242.157			1143.27	1.90537	1161.38		1.7394	1.91862	5.08742
	0.93922													796.467				169.899				734.047				101.146			430.484	346.566	796.565		1.89308	5.13611	5.17788
	2.66501													638.39				229.104				410.593				245.282			80.2013	298.296	604.736		2.83249	2.71986	11.3005
	4.03766													68.2189				62.3021				68.2189				18.4074			71.4376	145.443	437.942		2.94377	2.41096	11.3581
	3.06098													430.984				209.084				280.046				269.371			902.131	144.385	1247.8		1.46724	1.60125	3.81153
	6.76619													335.184				70.6763				320.102				68.7332			911.161	499.63	958.859		2.34906	1.53112	9.76312
	1.35193													87.9869				425.577				83.0255				141.327			259.725	352.494	3830.09		1.25493	1.85187	13.2302
	1.89857													283.147				29.6384				243.03				23.0838			269.949	533.715	1867.44		3.59026	2.50337	13.0615
	1.0411													69.271				315.341				61.9203				176.255			894.961	464.064	838.755		2.27699	1.67912	11.9116
	1.40166													246.396				334.302				193.61				208.4			1193.46	945.275	482.664		1.01768	3.56166	8.17271
	2.9123													306.985				334.034				377.917				268.783			100.915	1138.99	2490.95		0.97194	1.96589	5.30179
	1.31059													310.474				380.027				313.574				121.811			97.4631	384.673	75.0998		1.94162	3.85375	6.97492
	2.47537													353.677				166.108				307.203				218.165			350.416	638.087	115.884		2.66239	2.29534	4.70476
	1.99943													751.448				693.037				605.43				214.523			150.045	987.829	1129.59		2.02858	2.22995
	1.55919													52.9084				459.966				59.3039				256.866			730.044	1121.63	484.633		2.83085	2.44555
	2.16284													333.376				362.982				339.544				222.483			56.5658	352.07	315.026		1.21803	1.64191
	2.48416													956.243				195.409				753.601				306.327			261.052	327.089	3712.03		2.86027	1.17183
	2.26118													260.24				125.678				226.032				96.8431			1692.46	832.012	4249.33		2.63134	2.4675
	3.29977													55.8155				585.967				65.7825				364.068			926.431	104.16	807.534		2.25951	1.74057
	2.58838													295.458				330.8				325.258				307.861			56.0347	865.673	306.587		2.74775	9.37182
	1.88807													718.852				105.064				571.99				71.1512			542.554	435.271	365.373		2.79548	1.32668
	2.02317													227.982				379.59				304.493				315.367			384.541	251.721	1239.29		2.3404	1.26203
	1.77626													108.142				34.5782				115.992				52.8647			355.86	558.274	383.656		3.81389	0.43581
	3.74056													775.76				58.7193				820.274				128.338			321.602	176.564	698.4		2.5571	1.12955
	3.35547													166.671				133.243				121.779				104.811			1049.52	14.1844	113.634		2.60878	3.4936
	1.3987													1256.01				438.583				372.749				365.976			716.766	4.23416	1096.96		4.81304	1.99822
	2.10257													520.192				111.492				288.845				139.713			2510.41	250.662	731.591		2.41444	1.87355
	1.19376													552.764				139.805				438.239				121.684			103.04	944.429	1248.29		2.13572	11.4984
	1.75241													104.887				401.606				105.152				404.575			197.051	171.483			2.3481	2.47886
	1.70952													639.407				105.152				744.206				103.928			664.183	267.599			1.20533	5.13662
	1.5577													140.286				110.181				128.663				183.494			1278.67	657.776			3.18317	5.04338
	2.90169													522.482				235.724				552.224				219.196			474.67	273.103			2.43259	5.68147
	2.14792													135.353				266.889				120.061				298.914			365.906	781.414			3.00661	7.94323
	1.79145													107.755				299.287				75.4046				272.681			116.32	2288.99			2.42247	5.79207
	0.26481													53.7541				368.129				65.6995				311.976			359.952	1280.83			1.79786	2.09197
	1.47832													258.464				214.628				232.98				233.507			553.667	381.286			3.21248	1.98269
	1.03923													212.99				129.738				185.885				109.875			855.688	703.293			3.07362	9.79665
	2.44991													946.05				425.837				1104.64				342.193			709.829	355.881			3.72595	13.551
	2.07142													340.931				67.621				275.377				62.2686			44.6506	592.994			2.09813	1.17586
	1.54494													416				392.578				390.093				358.679			938.807	634.912			2.60436	1.93559
	2.00771													266.286				322.07				300.444				231.204			52.2068	2207.69			3.4194	2.5722
	3.64876													617.684				383.075				550.693				452.753			468.087	128.93			1.15416	3.21488
	1.86294													115.437				296.354				184.365				480.718			916.138	299.355			3.15452	5.29549
	1.50169													150.004				401.602				162.214				368.442			255.768	1364.4			2.09893	3.06292
	3.88201																	310.018								117.295			147.69	367.366			4.90514	1.97365
	1.64831																	139.009								131.54			106.245	516.726			2.92976	2.84169
	1.69416																	41.3155								37.3672			1097.26	1257.54			2.5273	2.96109
	1.7652																	324.669								283.996			498.941	580.873			3.09126	2.86171
	0.53652																	152.284								139.35			453.604	1345.61			2.48958	2.77231
	2.17311																	273.511								323.865			765.242	570.235			2.54064	1.85351
	2.35187																	351.131								246.819			401.912	858.052			5.59982	2.94991
	3.42438																	572.899								315.772			379.644	572.458			2.57266	1.99902
	2.29066																	87.3793								108.171			1764.04	613.635			2.79253	3.76002
	1.12674																	230.173								177.464			108.535	1006.88			2.24703	2.29724
	1.3467																	490.589								363.704			252.791	659.946			2.83827	3.86905
	2.01942																	188.032								182.423			441.697	2197.32			3.44201	3.51368
	1.68028																	244.835								275.142			455.092	923.681			2.56486	1.48577
	1.04363																	354.666								217.038			771.882	465.175			2.99715	2.21571
	2.06978																	285.924								230.821			532.601	2251.83			2.39756	2.4129
	1.53751																	31.7967								31.7967			830.5	401.292			3.24956	3.43679
	1.45382																	163.223								98.6287			912.703	791.734			6.05587	2.25792
	1.7338																	172.304								205.089			28.3932	251.403			2.03038	3.06265
	3.90364																	391.781								193.43			1904.63	186.197			2.4307	3.62399
	1.73345																	556.277								505.771			730.552	205.992			2.15575	3.21583
	1.90799																	71.3278								100.69			260.404	2323.28			2.514	3.29134
	1.04552																	66.4123								67.5951			165.551	1519.06			1.63168	2.98192
	1.81447																	181.948								120.184			80.142	405.526			6.51694	2.25055
	1.77252																	156.742								124.225			401.855	1699.64			3.26796	2.75141
	1.61269																	485.75								434.128			1042.53	916.007			4.7121	2.87869
	2.14049																	139.058								147.325			587.784	681.064			2.1065	2.28494
	3.29598																	341.045								460.683			48.1881	382.027			3.31099	3.11585
	2.06833																	199.22								311.544			511.57	655.394			1.39054	3.23549
	2.27207																	226.949								314.861			87.9261	738.172			2.73816	2.79744
	0.56602																	218.514								168.903			367.919	688.738			3.66519	8.22435
	0.60497																	692.815								359.126			25.8069	1457.93			2.14387	3.11397
	2.04462																	267.409								374.326			533.723	1278.77			3.60741	7.73161
	1.46476																	104.414								74.096			385.048	1032.92			2.78699	1.80336
	1.58937																	52.9047								84.7912			1074.98	1075.95			0.20391	3.13695
	1.91412																	607.461								353.647			353.531	1296.23			5.56128	1.41544
	1.69619																	132.406								120.598			593.101	971.686			2.88073	4.78578
	1.66393																	234.448								263.088			1550.01	842.438			4.39143	2.32987
	2.37088																	469.578								193.394			959.65	758.549			1.3672	2.33388
	1.98349																	196.08								247.182			959.422	1168.84			0.99595	2.37701
	1.97454																	127.399								121.339			508.144	555.574			1.54424	4.03807
	1.24091																	101.961								113.362			73.9949	1387.16			3.05695	3.9612
	1.9669																	142.202								142.23			507.459	502.383			3.39451	2.80358
	2.70834																	104.929								142.678			668.01	1565.63			3.78189	3.65397
	1.5521																	520.356								281.136			144.107	625.014			2.7025	2.55455
	1.67121																	293.802								238.817			1251.98	410.184			2.65049	2.67394
	1.46364																	136.253								124.799			195.036	2917.07			2.26384	3.01855
	2.67007																	140.744								216.492			29.6893	678.735			3.697	2.61373
	1.91774																	123.697								239.989			156.668	1893.25			3.12255	2.69551
	2.41321																	404.766								483.85			124.696	1529.48			2.29996	2.62684
	1.76096																	517.773								338.476			691.438	996.72			2.39591	3.93253
	2.78307																	285.658								368.643			174.236	986.823			2.64767	3.07867
	4.75781																	342.755								261.197			794.963	1191.54			3.15725	3.74693
	3.80406																	517.295								461.347			712.82	847.308			2.70151	2.23183
	2.81429																	379.308								206.679			1026.56	276.914			2.67764	3.14803
	2.0499																	483.428								261.803			653.045	514.132			3.15901	3.93944
	1.26763																	267.11								430.258			688.047	520.166			2.15786	2.56126
	3.98828																	249.264								232.646			636.013	2218.54			1.39885	3.38434
	1.97486																	98.8127								65.6987			200.767	582.038			2.49017	2.69408
	5.47285																	80.269								150.504			182.026	252.303			2.59464	2.94699
	0.91887																	135.563								123.975			235.285	1608.66			1.72972	2.2221
	1.16718																	521.996								335.165			197.708	491.056			3.87846	4.67315
	2.03429																	191.134								139.805			182.091	1131.9			3.0182	3.36091
	1.52227																	169.025								81.5854			89.709	390.336			2.25561	2.64194
	1.57007																	120.121								87.7354			209.943	518.155			2.1	3.62667
	1.54306																	109.066								128.226			662.176	2026.68			2.04161	2.1546
	1.09692																	437.696								357.151			100.561	239.971			2.1952	2.49146
	1.04814																	52.9945								38.1561			837.574	454.537			2.44227	3.58144
	1.80694																	524.227								362.483			204.355	439.717			2.55395	4.59431
	2.10641																	62.5908								101.842			1029.27	545.518			3.05762	2.30644
	1.54603																	147.449								133.37			522.753	541.072			2.47529	2.14747
	1.37017																	176.337								255.282			848.51	2312.43			1.8328	2.96573
	1.12285																	127.499								127.187			700.214	447.868			3.4957	32.9909
	1.62143																	117.177								192.105			986.627	943.741			4.56001	3.85283
	1.35503																	79.7038								62.5652			257.112	597.863			2.70359	2.8766
	1.02902																	331.885								362.052			1357.78	4613.96			3.67034	3.33613
	1.48483																	318.075								281.439			1660.43	1482.38			1.67342	3.06025
	1.65123																	168.024								120.563			884.553	947.498			1.96985	4.16237
	1.57358																	186.383								259.985			1160.79	1226.42			3.34372	5.28893
	1.43036																	226.494								185.115			94.6458	1720.18			3.17224	6.14894
	1.31595																	745.659								645.208			337.038	1853.34			1.35273	3.39301
	1.75996																	583.079								500.622			237.646	588.495			2.39923	4.89666
	1.63892																	79.7862								66.1279			1276.89	2782.42			2.80912	4.13714
	0.6624																	173.602								124.054			344.054	995.715			2.32818	2.54856
	1.35127																	61.8269								61.3222			762.669	641.157			2.88186	5.41603
	1.94882																	31.4939								78.9398			103.45	885.15			2.14761	3.5627
	1.71702																	259.889								127.921			217.08	1506.57			2.93935	3.08246
	1.42831																	114.236								124.627			964.341	961.63			1.25388	3.48834
	1.67918																	45.532								38.5509			266.879	2492.12			2.09639	2.83955
	1.42545																	96.6557								102.415			61.3547	502.541			0.87651	3.16411
	1.94593																	69.609								10.5989			358.567	480.153			2.79944	4.48622
	1.10357																	84.4127								111.808			559.002	686.039			3.93587	2.86174
	1.43228																	162.737								111.288			39.0689	1137.19			1.95988	3.0631
	1.80651																	140.049								122.964			1032.57	602.679			2.76763	2.93248
	1.49697																	146.871								174.146			1301.93	1964.17			2.8736	6.80495
	0.83397																	346.791								285.253			705.716	600.562			1.57996	14.4127
	1.53957																	348.531								303.108			815.769	671.961			2.38371	3.06048
	1.2739																	495.468								274.238			473.779	464.646			2.52789	6.34334
	0.94177																	281.723								267.145			1033.12	765.006			2.85745	2.86339
	1.2841																	288.29								259.326			100.699	3486.19			2.16211	3.68651
	1.07206																	139.401								204.313			135.641	1529.01			2.15968	3.52601
	0.12206																	70.9588								77.1365			520.001	666.297			2.22462	2.25766
	1.34436																	123.821								189.566			230.837	602.203			3.43771	6.95383
	1.41709																	293.618								393.295			354.096	262.147			2.27702	3.94118
	1.37611																	549.725								282.272			304.435	1484.71			2.57443	1.58015
	1.55962																	467.568								372.706			61.6298	646.714			1.99709	3.53525
	1.33687																	616.315								329.638			1348.43	550.97			2.13215	2.76765
	2.3531																	181.715								205.432			498.541	1502.23			4.13591	3.78381
	1.30911																	167.072								169.582			535.409	2351.39			3.96457	3.81079
	1.51037																	172.453								226.699			37.143	315.074			3.35923	3.41726
	2.27401																	519.573								212.877			140.387	1815.08			3.25048	2.2102
	1.20378																	259.057								242.45			2006.55	1027.47			2.20846	3.64965
	3.75006																	447.689								366.293			2041.21	690.75			2.63344	2.52233
	1.0572																	398.763								376.417			110.328	2968.83			2.60814	3.10836
	3.65375																	156.801								154.005			953.061	430.772			3.71915	3.00478
	0.52434																	272.274								267.936			552.742	1371.71			2.63402	3.82333
	1.07198																	338.009								477.083			40.4446	1117.39			2.80953	2.98102
	1.91599																	254.491								312.079			1016.62	1082.83			3.27842	3.07545
	0.16138																	368.414								470.359			888.955	422.357			8.36043	1.9263
	1.54378																	258.738								201.127			350.244	2187.21			3.03528	2.63355
	0.75806																	215.267								150.875			443.102	317.244			5.62614	2.95269
	2.09038																	214.767								212.658			394.795	530.011			5.11164	2.20799
	2.08453																	116.588								95.3901			1068.25	475.76			0.52401	2.83435
	1.58201																	213.303								141.571			219.43	956.39			1.39257	2.53077
	1.62663																	420.965								421.264			1165.3	741.454			4.83395	1.92827
	1.30237																	97.5325								154.232			133.799	628.825			3.25851	5.10024
	1.67699																	284.073								339.96			31.3981	393.565			2.50149	2.72125
	0.86718																	49.0199								51.8589			1239.6	1092.84			3.10755	2.93392
	1.17459																	264.271								578.634			1827.51	487.087			3.12751	2.98929
	2.24009																	88.8438								48.755			761.843	442.893			4.50453	5.4014
	1.14629																	44.8895								73.9619			594.562	999.155			1.67585	2.59437
	2.43431																	80.1542								75.6191			682.88	384.885			2.52916	3.19687
	1.17253																	141.922								138.032			891.431	1190.49			2.30945	7.32857
	1.28253																	269.993								295.255			1588.89	803.696			2.762	2.87547
	1.23144																	288.141								358.596			312.276	1193.82			2.91164	0.63066
	0.54208																	97.1566								145.389			973.833	460.253			3.25903	3.49472
	1.34825																	157.217								173.704			279.81	428.55			3.77037	4.24728
	1.9917																	327.913								516.978			328.234	713.085			1.23749	2.19977
	1.04066																	135.026								104.792			149.947	406.955			3.74141	3.6449
	2.75614																	66.7339								86.5577			268.255	1697.42			2.24056	2.82339
	1.60017																	222.265								126.48			859.516	946.122			4.74202	3.05771
	2.18887																	338.15								181.712			43.471	1725.15			3.09417	3.58959
	1.95494																	56.6078								105.665			36.5927	478.248			3.86772	3.10451
	2.85935																	262.558								161.597			637.965	1010.32			3.1138	3.5509
	1.32107																	140.932								99.1919			1459.31	724.676			3.59161	3.46379
	2.32841																	158.984								152.475			384.705	400.71			2.64388	3.21672
	2.24681																	137.123								86.0911			587.409	498.784			2.68958	3.32485
	3.0158																	189.014								191.635			293.017	1082.94			3.09596	3.67365
	2.27116																	204.155								125.521			507.896	1477.03			3.37706	4.2791
	1.37105																	157.638								95.6378			491.112	720.601			4.0846	3.52462
	2.61025																	236.356								200.733			276.784	1231.45			3.50268	2.95798
	2.78627																	29.147								43.9098			201.673	887.32			1.71871	3.96298
	1.80412																	62.6797								67.0002			718.579	1245.42			4.16552	3.91064
	3.8875																	110.957								120.862			704.478	881.71			1.76644	2.58909
	2.81347																	384.104								446.024			230.837	824.443			1.52339	2.0482
	3.01764																	227.022								207.482			476.255	873.93			3.34702	4.16089
	4.60268																	372.826								299.68			77.2746	1863.88			2.47885	3.8131
	1.80639																	274.456								320.455			138.523	1204.72			2.91768	3.33854
	1.6264																	92.1095								106.136			97.1089	750.822			1.79678	3.36546
	0.96644																	288.564								118.309			622.957	432.043			0.23682	4.64422
	4.15853																	98.3932								79.8703			24.1185	873.506			1.76252	3.40919
	1.67773																	124.032								207.086			107.423	1024.45			1.42433	2.92057
	1.45737																	276.631								318.267			72.5143	1009.05			2.91173	5.05967
	0.99445																	117.518								226.362			90.4445	429.873			1.51091	2.4204
	2.65314																	184.078								167.069			152.804	1014.03			1.38646	1.61443
	1.07626																	93.4574								145.637			82.9167	360.327			2.75355	2.70654
	0.94984																	172.388								118.708			1559.81	482.906			1.28313	3.21812
	1.02867																	235.296								186.406			115.303	1203.35			2.64249	3.36064
	1.84964																	140.573								192.941			118.815	567.377			2.99249	3.81502
	1.6673																	220.718								228.073			1044.75	327.194			2.13927	2.5749
	1.47099																	168.841								122.745			80.1854	665.556			2.61017	5.18475
	2.71595																	76.3665								123.039			269.236	1355.83			2.5211	4.09374
	0.98222																	80.5828								88.4346			465.309	1065.9			0.12588	3.74681
	1.80132																	156.831								200.73			489.111	1178.79			2.13687	0.67212
	3.33536																	202.307								125.179			394.001	848.684			1.5091
	2.88643																	303.447								360.237			447.945	1612.16			1.79459
	1.61941																	177.363								127.435			799.073	1188.74			2.89049
	1.64367																	406.621								431.664			805.951	730.762			2.17467
	1.20488																	90.2616								111.288			289.916	1153.91			2.95744
	1.25816																	222.695								291.016			134.228				2.04298
	2.01114																	301.587								225.684			974.32				3.11237
	2.79815																	311.032								205.343			66.3334				9.4666
	1.01847																	409.636								200.244			1125.13				2.87329
	2.33334																	567.294								350.5			378.491				1.94613
	1.1982																	257.023								203.306			893.94				2.23452
	2.92813																	233.428								217.278			2176.71				8.68228
	2.35787																	152.506								199.108			833.069				2.43078
	1.87949																	409.824								322.678			199.195				2.81952
	2.38201																	150.74								96.45			148.08				2.61654
	1.68365																	188.793								150.383			200.366				2.092
	2.38363																	282.007								289.073			421.802				2.42401
	2.09475																	441.567								324.398			314.693				2.11363
	2.45893																	215.82								241.049			750.933				2.25924
	2.29135																	506.053								311.887			440.922				3.28868
	1.86783																	55.4404								52.616			819.608				2.24122
	1.98524																	71.4366								92.1095			119.985				2.18826
	1.5877																	104.223								98.5698			262.407				3.43695
	1.83682																	290.102								231.767			1236.73				2.28544
	1.87834																	109.278								115.41			191.391				1.31846
	1.41123																	97.451								75.4248			382.002				1.50629
	2.20483																	226.867								252.607			1057.63				1.98184
	1.80249																	304.045								387.762			471.162				2.7108
	2.13722																	107.62								90.7973			4.68236				4.30363
	1.40621																	425.401								305.874			73.7471				1.17893
	2.14133																	347.967								157.31			237.825				1.60979
	1.568																	430.682								365.833			206.999				1.96413
	2.72142																	120.966								169.251			1374.86				1.7574
	2.11517																	316.097								407.925			101.646				2.79756
	2.03883																	154.969								139.218			103.207				1.60996
	1.81051																	542.458								241.965			142.422				2.65334
	1.46245																	130.756								156.011			157.249				2.54099
	1.59173																	441.954								371.524			997.537				1.07923
	1.13197																	449.807								243.635			138.325				2.14804
	1.49313																	74.8548								59.2575			786.441				2.26906
	1.29446																	78.0465								58.4832			412.633				3.87268
	1.95135																	92.9813								81.9006			341.617				2.13145
	1.19452																	90.4024								82.002			256.749				3.926
	1.57331																	444.766								312.668			797.757				3.39153
	2.01562																	223.082								148.385			888.087				1.81012
	1.653																	127.187								108.639			153.347				1.95699
	1.75853																	72.9165								127.187			115.498				3.76299
	1.4666																	293.268								416.89			1323.55				2.71858
	2.96453																	246.079								114.284			233.337				2.04291
	0.53928																	352.088								403.694			452.238				1.78223
	1.70444																	420.301								396.977			1582.05				2.01169
	1.73639																	237.12								202.418			399.561				1.6176
	2.72447																	249.327								316.097			133.252				3.24922
	1.26758																	372.592								227.033			104.963				1.96607
	2.17824																	245.702								155.497			173.442				2.42848
	1.68837																	473.282								341.778			79.0148				1.88941
	1.18915																	292.888								291.764			834.63				2.05502
	2.63681																	594.806								314.393			281.917				2.62641
	1.8403																	150.567								79.3312			422.778				3.18006
	3.43139																	161.69								136.603			890.087				3.71643
	1.16207																	210.006								165.054			235.093				3.29933
	2.14808																	300.674								319.908			196.074				3.08477
	2.35948																	167.351								113.055			995.976				3.23873
	0.68137																	420.945								380.371			1247.07				2.5591
	2.10889																	141.264								154.205			669.382				4.07025
	5.19761																	105.989								91.5039			793.074				2.66778
	1.38952																	94.0653								81.4442			1224.24				1.57927
	2.16168																	491.758								616.994			580.222				3.38803
	1.81894																	271.685								369.878			996.171				1.12645
	1.68294																	290.747								502.904			613.779				2.09158
	2.17366																	341.087								224.572			265.724				3.33009
	2.07111																	516.596								343.602			181.832				1.39193
	3.34525																	256.444								343.074			224.753				2.70861
	1.94442																	745.026								615.303			154.908				2.14107
	1.79147																	332.305								309.385			1310.28				1.97927
	1.29174																												116.669				2.36352
	3.24788																												251.482				2.76667
	2.55259																												490.331				1.47084
	2.26785																												92.6716				2.21459
	2.5998																												251.872				1.46655
	1.69033																												881.063				0.93286
	2.07566																												10.1451				2.36276
	2.52724																												735.52				1.93584
	2.12884																												89.1599				1.68184
	2.64232																												97.9393				3.17244
	2.04925																												334.203				2.29003
	1.53761																												90.7207				3.16482
	1.65336																												202.512				2.16273
	2.8387																												131.691				2.15818
	2.93721																												1213.12				1.86554
	2.13193																												624.461				3.35935
	2.43717																												593.294				2.83726
	1.36848																												217.925				1.65464
	1.62369																												335.179				2.67993
	1.63396																												208.755				0.31659
	1.487																												1711.01				1.49651
	1.4232																												834.045				2.83078
	1.54398																												60.2853				1.32976
	1.90319																												658.456				0.02475
	1.77515																												84.4775				3.53188
	1.60616																												139.69				0.11131
	2.21952																												478.771				1.26481
	1.78848																												721.278				0.04431
	3.0314																												192.367				2.75775
	2.33449																												487.941				0.10196
	1.50473																												118.62				0.12449
	2.60662																												436.63				2.72759
	2.37329																												151.201				2.67694
	2.07916																												472.918				2.39367
	1.57618																												914.669				3.55802
	1.47919																												464.236				2.47308
	1.33259																												236.264				3.36167
	2.03116																												544.714				3.36448
	1.22814																												577.686				2.92547
	1.62901																												1615.22				2.22858
	2.3935																												1012.36				2.12295
	1.17922																												611.048				2.26603
	1.53177																												589.977				4.00643
	1.44498																												428.436				2.98942
	1.61761																												162.322				2.7726
	1.06393																												732.106				3.53224
	2.75028																												322.497				3.7832
	0.91836																												820.583				3.79637
	2.38575																												1458.75				2.21808
	1.91285																												1147.52				3.88286
	1.58017																												1098.6				2.86281
	3.1586																												1107.18				5.56647
	1.82574																												457.993				2.48782
	1.15341																												264.748				3.22201
	1.60077																												246.799				2.92861
	2.25563																												160.371				1.45484
	0.68398																												2661.92				3.20801
	2.85491																												434.484				2.52052
	2.14918																												1138.98				2.0946
	1.33237																												964.175				2.14865
	1.07159																												198.025				2.16299
	1.25715																												926.912				2.9998
	1.93702																												716.01				2.00955
	2.36519																												429.606				1.62463
	1.73684																												717.571				1.35421
	2.58216																												488.916				3.08631
	1.64988																												469.016				2.42927
	1.95074																												308.45				2.43908
	2.34251																												80.1854				2.08889
	1.64764																												149.64				1.10033
	2.0739																												977.442				2.12421
	2.98119																												177.149				1.1987
	2.53073																												510.767				2.57696
	2.34721																												736.057				2.3375
	2.94628																												32.3863				2.34282
	2.03563																												610.072				2.2527
	3.14485																												506.182				2.70848
	1.80187																												692.404				1.60604
	2.07745																												67.504				1.91098
	3.32134																												65.553				2.56535
	1.84972																												75.6981				3.12296
	1.60552																												196.61				0.98834
	1.99631																												224.363				2.59276
	1.93363																												387.855				2.73951
	1.68347																												837.947				3.28598
	1.64293																												680.454				3.03612
	3.94839																												128.765				3.00604
	1.36835																												236.654				1.32804
	1.75541																												902.524				2.14161
	0.68563																												246.604				3.59991
	0.75036																												72.7716				3.03318
	1.78894																												612.072				1.98256
	1.47841																												146.129				2.29687
	1.51421																												609.682				2.51744
	2.31182																												191.782				2.11762
	2.20446																												796.781				1.6624
	4.48178																												171.882				2.3379
	2.56731																												412.243				1.69928
	7.39191																												170.321				1.52664
	1.13149																												444.824				2.89797
	7.69767																												165.443				0.12511
	1.30159																												365.614				3.54875
	1.85618																												310.791				1.38889
	1.92843																												14.4373				0.69508
	1.96782																												73.552				2.02687
	1.27332																												139.105				2.83575
	1.50384																												1082.4				0.09714
	2.02476																												275.479				1.7734
	1.22222																												436.581				3.76349
	2.21442																												262.992				2.32975
	2.43916																												789.758				2.62881
	1.88997																												584.124				2.44201
	1.40729																												148.08				2.91131
	1.84176																												342.202				2.84595
	1.49532																												108.67				2.68243
	1.97896																												200.951				3.38616
	5.67337																												635.045				3.25299
	0.33317																												254.603				2.84239
	2.00811																												482.673				2.08533
	2.16225																												295.964				1.74202
	1.893																												112.377				3.71943
	1.90453																												436.24				3.45059
	3.05461																												784.88				2.33899
	2.21593																												473.894				2.29436
	2.18141																												316.839				2.36381
	2.5135																												113.937				1.79792
	1.48346																												106.524				1.26046
	3.27956																												350.591				2.29443
	2.75263																												308.06				2.68227
	2.94498																												570.077				2.91689
	2.03072																												313.328				2.22299
	2.03072																												888.282				1.28953
	2.35394																												112.962				1.08515
	0.88873																												377.32				2.67795
	1.36511																												880.722				1.53176
	1.36837																												495.745				2.17561
	1.8642																												930.033				2.0618
	1.87677																												728.106				2.72644
	0.24795																												470.187				1.76518
	1.09674																												86.6236				2.84442
	1.73099																												375.564				2.0742
	1.27622																												227.289				2.78102
	2.12249																												178.856				2.21481
	0.58259																												166.809				2.94642
	0.96695																												648.311				1.97995
	3.20527																												108.279				2.11133
	1.60799																												343.958				2.08893
	1.8092																												459.846				2.29512
	4.65409																												1067.38				1.70532
	2.08204																												324.253				3.39323
	2.07978																												1108.74				4.77888
	2.39054																												32.5814				1.98018
	2.27056																												72.9667				2.8229
	1.39252																												98.1344				3.26354
	2.04022																												501.159				2.47561
	1.16087																												682.649				2.4362
	0.80223																												890.331				1.3368
	4.67446																												299.134				3.62052
	1.73594																												122.327				4.83399
	2.54496																												524.473				2.33512
	2.05975																												132.277				2.82314
	1.57233																												372.442				1.7731
	1.1551																												685.575				2.00117
	1.70618																												55.4079				2.54141
	1.70007																												883.405				1.7923
	2.03065																												749.957				2.70852
	1.36627																												847.116				3.25055
	2.3411																												208.755				2.66813
	0.65655																												615.925				1.89306
	3.3306																												191.391				1.83148
	3.00107																												736.496				2.70553
	1.00614																												217.534				2.57259
	0.79463																												911.109				2.17586
	0.80075																												691.818				2.2922
	1.86244																												617.73				1.89832
	1.23261																												228.801				1.70511
	1.41384																												199.878				1.59278
	1.79114																												299.963				2.2553
	1.83883																												29.4598				1.80065
	3.75153																												66.1383				2.87904
	2.60722																												39.4098				2.94072
	2.13349																												281.868				2.38201
	2.39527																												588.026				2.34
	1.88463																												64.5775				2.34464
	1.10621																												501.988				1.63596
	0.88598																												191.391				3.6469
	3.99242																												196.074				2.46577
	1.49045																												152.372				2.18253
	2.08389																												652.408				1.66529
	1.69598																												210.121				1.94974
	2.10139																												764.395				2.13968
	2.19603																												496.33				2.5073
	2.28702																												501.451				2.23766
	2.48957																												396.635				2.60381
	3.32632																												788.441				1.4022
	1.764																												403.268				2.25863
	1.44592																												377.515				2.20111
	2.73969																												222.607				2.95675
	1.86353																												925.351				2.85807
	2.29527																												777.271				2.81255
	3.1161																												1014.9				1.95629
	2.03564																												400.049				2.73456
	1.88848																												197.244				2.2129
	1.67761																												390.782				1.71673
	2.95469																												337.715				1.8869
	1.6093																												843.8				1.42792
	1.2129																												249.335				2.96145
	1.84781																												694.55				2.39051
	1.99205																												338.69				2.54801
	2.84373																												102.817				2.94203
	2.21023																												134.959				6.27029
	2.11724																												62.2363				2.54639
	2.1741																												153.006				3.41245
	1.3946																												1237.51				2.82963
	2.49452																												133.886				5.78953
	2.4499																												613.584
	1.61917																												737.081
	1.00122																												1392.81
	1.02333																												781.173
	2.79363																												541.593
	1.99913																												1407.05
	2.30167																												1038.7
	2.11474
	1.64257
	1.91615
	2.21346
	0.98529
	3.00439
	1.97013
	1.54581
	1.15202
	2.38538
	1.96478
	2.80225
	2.21164
	3.88053
	2.09234
	2.03775
	1.83099
	1.7394
	1.89308
	2.83249
	2.94377
	1.46724
	2.34906
	1.25493
	3.59026
	2.27699
	1.01768
	0.97194
	1.94162
	2.66239
	2.02858
	2.83085
	1.21803
	2.86027
	2.63134
	2.25951
	2.74775
	2.79548
	2.3404
	3.81389
	2.5571
	2.60878
	4.81304
	2.41444
	2.13572
	2.3481
	1.20533
	3.18317
	2.43259
	3.00661
	2.42247
	1.79786
	3.21248
	3.07362
	3.72595
	2.09813
	2.60436
	3.4194
	1.15416
	3.15452
	2.09893
	4.90514
	2.92976
	2.5273
	3.09126
	2.48958
	2.54064
	5.59982
	2.57266
	2.79253
	2.24703
	2.83827
	3.44201
	2.56486
	2.99715
	2.39756
	3.24956
	6.05587
	2.03038
	2.4307
	2.15575
	2.514
	1.63168
	6.51694
	3.26796
	4.7121
	2.1065
	3.31099
	1.39054
	2.73816
	3.66519
	2.14387
	3.60741
	2.78699
	0.20391
	5.56128
	2.88073
	4.39143
	1.3672
	0.99595
	1.54424
	3.05695
	3.39451
	3.78189
	2.7025
	2.65049
	2.26384
	1.42433
	2.91173
	1.51091
	1.38646
	2.75355
	1.28313
	2.64249
	2.99249
	2.13927
	2.61017
	2.5211
	0.12588
	2.13687
	1.5091
	1.79459
	2.89049
	2.17467
	2.95744
	2.04298
	3.11237
	9.4666
	2.87329
	1.94613
	2.23452
	8.68228
	2.43078
	2.81952
	2.61654
	2.092
	2.42401
	2.11363
	2.25924
	3.28868
	2.24122
	2.18826
	3.43695
	2.28544
	1.31846
	1.50629
	1.98184
	2.7108
	4.30363
	1.17893
	1.60979
	1.96413
	1.7574
	2.79756
	1.60996
	2.65334
	2.54099
	1.07923
	2.14804
	2.26906
	3.87268
	2.13145
	3.926
	3.39153
	1.81012
	1.95699
	3.76299
	2.71858
	2.04291
	1.78223
	2.01169
	1.6176
	3.24922
	1.96607
	2.42848
	1.88941
	2.05502
	2.62641
	3.18006
	3.71643
	3.29933
	3.08477
	3.23873
	2.5591
	4.07025
	2.66778
	1.57927
	3.38803
	1.12645
	2.09158
	3.33009
	1.39193
	2.70861
	2.14107
	1.97927
	2.36352
	2.76667
	1.47084
	2.21459
	1.46655
	0.93286
	2.36276
	1.93584
	1.68184
	3.17244
	2.29003
	3.16482
	2.16273
	2.15818
	1.86554
	3.35935
	2.83726
	1.65464
	2.67993
	0.31659
	1.49651
	2.83078
	1.32976
	0.02475
	3.53188
	0.11131
	1.26481
	0.04431
	2.75775
	0.10196
	0.12449
	2.72759
	2.67694
	2.39367
	3.55802
	2.47308
	3.36167
	3.36448
	2.92547
	2.22858
	2.12295
	2.26603
	4.00643
	2.98942
	2.7726
	3.53224
	3.7832
	3.79637
	2.21808
	3.88286
	2.86281
	5.56647
	2.48782
	3.22201
	2.92861
	1.45484
	3.20801
	2.52052
	2.0946
	2.14865
	2.16299
	2.9998
	2.00955
	1.62463
	1.35421
	3.08631
	2.42927
	2.43908
	2.08889
	1.10033
	2.12421
	1.1987
	2.57696
	2.3375
	2.34282
	2.2527
	2.70848
	1.60604
	1.91098
	2.56535
	3.12296
	0.98834
	2.59276
	2.73951
	3.28598
	3.03612
	3.00604
	1.32804
	2.14161
	3.59991
	3.03318
	1.98256
	2.29687
	2.51744
	2.11762
	1.6624
	2.3379
	1.69928
	1.52664
	2.89797
	0.12511
	3.54875
	1.38889
	0.69508
	2.02687
	2.83575
	0.09714
	1.7734
	3.76349
	2.32975
	2.62881
	2.44201
	2.91131
	2.84595
	2.68243
	3.38616
	3.25299
	2.84239
	2.08533
	1.74202
	3.71943
	3.45059
	2.33899
	2.29436
	2.36381
	1.79792
	1.26046
	2.29443
	2.68227
	2.91689
	2.22299
	1.28953
	1.08515
	2.67795
	1.53176
	2.17561
	2.0618
	2.72644
	1.76518
	2.84442
	2.0742
	2.78102
	2.21481
	2.94642
	1.97995
	2.11133
	2.08893
	2.29512
	1.70532
	3.39323
	4.77888
	1.98018
	2.8229
	3.26354
	2.47561
	2.4362
	1.3368
	3.62052
	4.83399
	2.33512
	2.82314
	1.7731
	2.00117
	2.54141
	1.7923
	2.70852
	3.25055
	2.66813
	1.89306
	1.83148
	2.70553
	2.57259
	2.17586
	2.2922
	1.89832
	1.70511
	1.59278
	2.2553
	1.80065
	2.87904
	2.94072
	2.38201
	2.34
	2.34464
	1.63596
	3.6469
	2.46577
	2.18253
	1.66529
	1.94974
	2.13968
	2.5073
	2.23766
	2.60381
	1.4022
	2.25863
	2.20111
	2.95675
	2.85807
	2.81255
	1.95629
	2.73456
	2.2129
	1.71673
	1.8869
	1.42792
	2.96145
	2.39051
	2.54801
	2.94203
	6.27029
	2.54639
	3.41245
	2.82963
	5.78953
	3.697
	3.12255
	2.29996
	2.39591
	2.64767
	3.15725
	2.70151
	2.67764
	3.15901
	2.15786
	1.39885
	2.49017
	2.59464
	1.72972
	3.87846
	3.0182
	2.25561
	2.1
	2.04161
	2.1952
	2.44227
	2.55395
	3.05762
	2.47529
	1.8328
	3.4957
	4.56001
	2.70359
	3.67034
	1.67342
	1.96985
	3.34372
	3.17224
	1.35273
	2.39923
	2.80912
	2.32818
	2.88186
	2.14761
	2.93935
	1.25388
	2.09639
	0.87651
	2.79944
	3.93587
	1.95988
	2.76763
	2.8736
	1.57996
	2.38371
	2.52789
	2.85745
	2.16211
	2.15968
	2.22462
	3.43771
	2.27702
	2.57443
	1.99709
	2.13215
	4.13591
	3.96457
	3.35923
	3.25048
	2.20846
	2.63344
	2.60814
	3.71915
	2.63402
	2.80953
	3.27842
	8.36043
	3.03528
	5.62614
	5.11164
	0.52401
	1.39257
	4.83395
	3.25851
	2.50149
	3.10755
	3.12751
	4.50453
	1.67585
	2.52916
	2.30945
	2.762
	2.91164
	3.25903
	3.77037
	1.23749
	3.74141
	2.24056
	4.74202
	3.09417
	3.86772
	3.1138
	3.59161
	2.64388
	2.68958
	3.09596
	3.37706
	4.0846
	3.50268
	1.71871
	4.16552
	1.76644
	1.52339
	3.34702
	2.47885
	2.91768
	1.79678
	0.23682
	1.76252

## Sheet: Fig.5b,c,e,f
	Fig. 5b		Fig.5c			Fig.5e			Fig.5f
	Number of bins=12 Bin size=5 um		Long extension	Radial extension		Ca2+ wave extension	IHC Ca2+ signal extension		Ca2+ wave speed	IHC Ca2+ signal speed
	9.67645		30.941	18.4933		47.3188	96.1765		16.0003	7.66644
	8.4167		18.1834	23.9141		35.5873	6.01656		18.7119	13.132
	4.9909		25.5139	12.4318		26.5716	59.5718		15.3175	15.8528
	7.92127		24.5594	29.6541		26.9144	39.1716		45.8374	20.4266
	18.2687		55.8021	49.1199		23.3896	22.9565		22.7554	20.7926
	11.0758		20.0866	20.4168		21.1122	30.315		28.3543	21.1363
	2.25369		57.3999	22.6359		31.4956	70.7536		17.7063	22.5337
	19.422		40.1869	38.588		33.0525	13.9261		15.1172	23.2019
	45.0227		19.4539	22.0062		34.3017	25.0788		56.6567	26.0864
	3.39882		54.5329	30.9344		55.237	172.665		21.4979	26.6465
	1.6362		61.4191	38.5433		47.7276	115.097		34.7062	26.8906
	7.09783		37.3061	34.7616		34.5108	104.894		18.6497	26.9242
	7.90027		29.9903	33.8092		28.2694	79.852		14.4633	27.2787
	25.4191		32.8447	31.8965		24.5695	124.497		20.7152	28.6052
	11.0161		32.2189	35.3964		28.5067	51.053		21.484	31.3595
	30.2277		23.4581	29.0151		36.8995	117.912		24.5149	32.9353
	17.2146		25.201	36.0408		22.3634	53.5123		20.4822	34.3577
	2.15918		32.8492	23.2748		26.1971	38.8164		23.0719	34.8664
	16.7344		21.0477	28.062		21.6976	250.458		23.1235	35.9953
	8.93436		30.6119	19.1338		49.196	200.507		16.5433	37.0677
	5.8917		35.0778	35.0886		34.6461	130.186		25.6439	38.4276
	6.06006		51.6581	44.0225		40.558	91.2819		15.6293	38.5439
	21.2717		29.6564	17.5412		21.9258	20.2319		21.2762	38.5875
	1.20267		29.6717	26.479		50.0536	168.451		15.8264	39.106
	19.5634		43.6959	43.3524		28.9361	4.93228		35.6163	42.891
	8.76395		34.1224	28.7004		41.8696	212.214		28.1606	44.4081
	17.6287		30.3008	22.0074		42.7464	13.4816		21.3832	44.8428
	8.45892		38.9093	40.1854		12.405	8.14977		20.7069	46.6103
	6.38461		27.4353	25.1872		32.9597	7.5728		13.8191	46.9612
	1.19035		52.2977	28.7181		35.3862	167.974		15.9169	47.3428
	0.74182		32.5249	26.7994		31.6762	103.79		24.146	48.9728
	12.6211		15.9458	15.95		29.3659	27.245		19.0561	49.596
	4.35123		66.803	43.4144		50.4211	127.456		29.2438	50.1683
	3.66562		40.183	24.8884		37.5842	100.313		6.22324	50.4512
	48.6315		31.8908	33.1705		39.0755	83.3037		25.0628	51.4571
	3.8996		15.3104	14.6751		47.0194	86.739		17.4606	53.4275
	4.68065		22.3254	22.9667		38.6814	35.4998		30.0621	53.4763
	5.9683		26.7874	24.8798		33.8225	66.1508		17.5446	54.7327
	8.64565		36.3495	26.8044		81.3535	222.234		13.7833	54.8025
	6.00109		19.7755	14.0367		46.1063	69.8754		23.0745	55.0703
	44.3258		23.6003	22.3296		25.5128	11.5332		20.5607	57.2202
	7.38447		20.4138	14.0355		26.7798	84.5128		13.602	58.0775
	4.55133		25.8319	32.5276		25.321	53.7315		17.7338	59.6458
	7.95451		9.56989	9.56929		16.1328	82.8952		20.5769	60.4928
	4.98466		80.9975	37.6529		22.6284	53.2205		20.7908	60.662
	47.9788		37.0055	38.9033		30.8595	56.4724		39.2764	61.4657
	7.69182		19.621	26.155		28.4901	85.1519		26.8225	63.48
	3.53151		51.0234	38.2871		22.7029	21.7067		21.0477	63.846
	0.60809		40.1824	25.528		21.0162	86.742		27.5049	64.5248
	31.8677		20.4156	22.9613		38.1494	131.873		37.8609	66.3017
	0.93296		37.0019	28.0581		35.2434	68.5012		18.7145	69.8727
	2.87521		33.8008	18.4927		10.8569	38.0577		20.9124	70.4283
	18.3718		24.88	19.1389		6.07055	24.9826		17.1714	71.6367
	52.5392		42.7389	40.6729		32.6027	171.584		20.4865	72.207
	15.3344		28.7121	34.4419		36.615	137.141		21.6974	73.0539
	36.7779		12.7617	16.5836		21.3264	19.0175		15.5287	73.7781
	0.0575		28.7037	22.9655		44.2216	162.876		13.1853	76.457
	4.35691		32.5375	26.7808		44.1657	96.3616		35.2635	77.2186
	20.5687		20.4048	19.4644		28.0538	130.438		28.9103	78.2319
	5.60035		45.2846	34.4532		41.721	59.2247		26.0457	79.4732
	8.05247		28.7061	22.3289		27.6148	85.0634		15.8526	80.3358
	7.46824		25.5172	28.7073		33.1423	179.765		15.6683	83.6363
	22.7996		20.4138	19.7743		26.4676	61.9975		31.9005	83.7783
	2.10208		35.394	28.3773		48.8245	181.929		17.3587	85.0963
	0.99968		32.5357	26.1526		29.4423	50.7879		32.4805	86.0124
	27.3171		36.3558	39.5518		43.9843	178.724		19.4684	86.5254
	8.90181		24.883	21.0372		28.6466	39.6389		25.8532	87.0158
	3.21931		16.583	15.9518		51.4639	112.088		16.279	92.5666
	32.4259		40.1776	41.4645		40.6382	121.915		28.0623	100.648
	37.0132		42.7353	38.2703		64.0594	179.859		31.1757	119.427
	1.85412		59.9582	28.7151		48.0446	36.752		19.4122	123.862
	2.85147		65.6951	40.8238		29.317	69.3071		15.2513	127.932
	0.20351		17.2262	15.3074		23.9832	38.9727		15.4439	167.546
	1.04427		42.0963	28.7157		35.5201	59.7477		20.7301	168.482
	4.90946		23.453	28.7049		26.2808	114.568		13.3575	235.901
	20.0938		37.6349	33.8113		49.6871	101.633
	11.9312		38.926	50.3862		59.5424	60.1584
	2.85113		53.584	33.1555		34.5213	38.1378
	12.4999		26.4862	42.7317		20.9853	160.696
	21.5475		27.0991	51.9758		25.8044	57.0128
	10.4991		33.8071	32.8456		44.9685	87.7718
	33.6573		21.4894	32.8901		43.7729	104.433
	0.75702		33.8901	28.1898		28.5393	75.7626
	11.7723		34.825	25.8839		45.9678	148.324
	40.8196		32.6581	36.4583		54.166	123.519
	6.34551		46.5827	32.4843		44.7115	89.7643
	29.6723		19.7422	24.0273		9.04469	61.6063
	11.1921		18.6284	25.6259		23.939	80.0152
	34.7655		10.2512	10.8889		11.3194	92.1726
	13.9034		31.4976	31.3889		37.3841	87.3936
	41.6637		25.1915	30.3377		23.775	77.8837
	2.38956		27.7341	30.3861		29.5271	28.8621
	32.2178		74.6368	74.0831		33.554	143.11
	15.0543		36.0607	28.1518		34.969	91.7683
	33.5353		28.0446	31.0343		58.2549	182.545
	33.6912		28.0635	24.2916		11.1722	15.1622
	8.11807		9.9588	10.967		16.7583	242.197
	15.7153		57.1812	62.1803		31.5215	96.759
	6.56003		72.6525	43.9446		14.7028	30.0619
	42.6998		21.3648	23.9666		52.901	159.556
	11.5033		48.2329	43.2942		34.5689	124.332
	47.7578		19.4483	31.844		38.1889	87.7674
	34.8942		28.3757	29.3514		47.6289	34.1387
	10.0014		15.8523	18.8978		22.0249	32.2115
	8.13172		40.7946	30.4339		38.2683	51.4833
	9.36208		3.49615	2.51119		32.7895	27.1736
	40.3206		42.3092	38.7875		56.5017	41.6662
	9.03898		39.805	39.3032		43.3055	94.4847
	2.58287		53.2367	27.9018		34.4665	92.1978
	7.95828		33.5282	30.1459		29.4563	28.851
	0.53651		17.9593	16.4586		65.0033	150.51
	7.76449		31.399	45.8786		36.2515	108.754
	6.97859		41.9125	35.8932		18.5503	48.8878
	45.9215		14.524	24.5775		17.8659	27.8708
	26.8581		37.448	33.8232		34.5408	79.8011
	43.2157		21.651	26.5385		24.0594	127.682
	17.3753		25.22	18.9157
	6.47284		63.7925	39.4636
	16.3397		21.6381	33.8323
	17.0166		20.5478	23.3939
	32.3012		21.5419	22.8877
	11.9295		18.7263	19.8099
	4.49266		34.7991	31.4378
	27.4607		12.5312	12.5039
	0.47744		38.3383	21.0966
	25.4846		11.5279	10.9763
	12.555		24.2506	46.2771
	4.69966		27.4068	23.4484
	30.4282		11.0399	10.9582
	34.5255		34.4111	30.4709
	12.5948		49.2867	43.3765
	1.57703		10.5065	9.46696
	6.43637		91.0857	38.4149
	2.51278		26.72	22.6373
	16.4481		37.7184	49.6693
	5.99465		21.3785	21.3771
	10.0431		23.574	23.8951
	13.855		60.8392	57.2063
	1.48688		40.8647	27.0425
	7.68226		27.3475	19.4934
	14.715		39.6026	33.9564
	11.0672		28.9211	25.1508
	6.16007		34.5795	15.0883
	15.8342		54.0653	56.5862
	7.87434		30.1791	22.0078
	23.4308		18.8607	14.46
	28.7106		19.1723	36.4641
	18.2316		20.4352	19.806
	21.7579		35.8391	44.0125
	37.5098		15.5634	17.6047
	8.95658		14.4617	15.7202
	40.5574		25.7778	26.4061
	40.5404		40.8671	35.2096
	12.2752		24.8334	33.9503
	12.0931		24.5207	22.6359
	36.6617		43.382	40.8688
	10.8968		51.5509	40.8794
	4.06706		67.8973	27.0548
	7.31756		17.4489	12.0067
	14.9543		34.7762	40.6953
	14.7691		8.6153	8.02725
	27.769		15.7951	20.1153
	18.5256		20.0476	20.2522
	14.2181		78.643	55.519
	46.9552		20.7964	32.0188
	10.5803		45.7558	34.9937
	15.4834		23.1925	14.7004
	11.4016		12.5686	9.89412
	9.20796		55.8984	40.3483
	29.8425		30.502	22.5285
	32.2209		7.5248	8.61373
	5.11987		48.0984	42.7176
	19.733		73.3831	54.6292
	34.1666		31.3283	27.3896
	9.72978		12.5278	8.13441
	15.0552		27.2523	34.6902
	40.1064		13.9291	15.5955
	29.7527		28.1315	23.4799
	5.65298		24.3288	16.3909
	16.6355		21.503	24.0044
	13.0831		18.1701	22.5333
	13.5086		22.6974	18.0706
	9.42304		10.535	18.8093
	20.921		31.0961	38.5783
	34.5181		10.0066	11.9725
	32.0319		4.89135	4.522
	32.0693		13.3655	13.1182
	26.4563		9.96587	8.20652
	30.1252		15.2658	19.9551
	6.87912		26.8327	20.1179
	11.9264		17.2535	18.3586
	20.9915		20.4873	21.5923
	12.7236		7.75576	7.67435
	4.79428		27.9803	25.1996
	34.9835		26.0578	23.888
	28.5491		33.3016	32.361
	7.75321		36.0035	24.7837
	22.8257		34.9392	39.1926
	15.7266		25.0242	24.7693
	13.154		70.7164	60.7438
	11.3778		57.2745	46.9249
	6.28645		18.2979	24.0799
	6.73981		34.0256	28.0746
	18.9786		21.375	15.4216
	28.3402		34.2836	32.8499
	26.9389		42.2319	43.1858
	35.865		16.8381	17.3313
	37.7633		11.7247	13.5
	41.183		24.7166	30.1824
	27.249		73.0917	65.5357
	26.9673		38.7475	39.4838
	28.9206		29.6437	28.4683
	13.1402		53.9205	44.0207
	8.31956		23.5788	22.016
	36.5509		34.3854	40.068
	7.58261		29.7483	27.5389
	36.6511		39.9426	45.9385
	8.29662		34.0205	29.6271
	40.0571		12.6783	19.5951
	27.8961		49.3935	56.3024
	0.99583		35.7728	21.5623
	10.1258		31.2866	31.8401
	8.6627		27.9241	16.2091
	24.1862		13.8171	13.7369
	21.6446		17.829	16.5974
	10.9459		27.905	27.209
	32.0112		20.3125	14.2693
	14.2958		40.6854	32.4647
	25.1716		25.1636	13.4429
	27.1006		5.0351	4.70768
	10.7633		38.7955	17.0812
	7.81019		46.0163	30.638
	9.6351		39.3757	16.1166
	15.749		29.978	21.9179
	16.3353		39.5653	25.6573
	13.8798		53.2485	31.643
	14.275		20.1948	14.295
	14.8356		25.2957	21.6764
	38.8706		19.3757	24.6812
	13.702		34.9752	27.5079
	14.4263		34.8779	14.7742
	17.7986		31.8161	22.4981
	12.0105		55.0524	33.5381
	15.9486		35.7969	21.9925
	12.1361		5.94276	6.53439
	11.017		27.427	23.9404
	11.7869		29.3687	17.4718
	14.3691		10.9576	5.0351
	17.994		21.6713	15.6679
	22.538		6.92501	5.94276
	21.1281		18.0925	16.5528
	14.5783		30.3914	19.2871
	10.0304		23.182	17.334
	17.5778		27.456	22.9405
	16.3906		36.3974	29.2921
	12.3591		5.29891	5.15991
	11.9532		25.9151	18.6314
	5.59465		22.3113	23.8125
	26.0096		23.4131	22.0019
	22.9093		21.6182	14.3789
	35.7222		22.0719	18.9532
	20.5228		47.7038	37.2445
	12.1536		30.2	15.4312
	21.9341		6.47099	4.95864
	37.236		26.5205	21.0699
	16.5636		20.8623	20.5092
	11.5992		18.6001	17.384
	40.3916		26.3566	20.9062
	18.0967		24.0884	19.7152
	29.1531		48.4724	43.9806
	22.4236		19.6898	16.8049
	38.422		27.7351	28.3527
	29.8443		6.20847	5.95281
	2.69365		26.322	25.981
	18.7984		49.5366	34.3168
	9.15652		14.9291	6.40229
	18.0939		50.3008	34.9322
	10.3684		33.0109	15.1146
	14.5555		30.6713	17.8612
	17.2918		43.9474	32.0056
	11.5302		11.2836	9.20517
	15.3589		33.5139	34.5272
	10.7196		12.7806	10.6994
	11.6038		26.8209	39.3301
	29.6614		10.7021	10.354
	31.6231		7.31505	8.87938
	29.9789		14.1511	6.44729
	12.0624		15.6453	12.8479
	42.9958		16.4178	16.5412
	16.2296		50.3793	40.3074
	30.3467		26.4388	21.3101
	8.76717		24.8855	15.6988
	9.78951		18.5719	8.02847
	19.6429		34.0335	34.2522
	12.0504		18.3107	14.1511
	17.0413		12.3283	12.584
	8.27479		36.1984	12.4715
	17.4131		16.4188	12.1627
	30.289		27.3869	27.09
	4.25169		45.4755	28.7787
	13.3494		65.5923	48.1213
	49.6193		38.3733	27.8906
	4.5466		44.1528	25.6801
	7.39417		21.7882	16.2391
	17.3414		45.2226	51.2006
	3.35847		28.8435	35.2619
	26.121		30.1115	23.5487
	32.3938		26.7946	22.5157
	8.64814		42.5687	33.2584
	6.6452		30.7509	27.3511
	8.77094		23.7645	14.3827
	13.0151		23.4113	18.5654
	32.9596		47.2028	34.1663
	4.87154		38.7689	25.0693
	5.89044		24.473	17.988
	4.15504		56.4786	40.1394
	28.4703		19.8316	10.8717
	21.8368		9.24796	7.07628
	6.73109		31.511	14.6905
	12.5644		23.9534	23.3839
	31.1539		19.5401	14.9469
	11.5177		62.4307	40.2577
	4.39657		47.7819	30.5251
	6.13957		24.4397	20.6959
	10.4993		19.0138	11.9192
	9.74545		29.3276	8.49523
	9.46489		28.2501	17.6565
	7.42972		37.5098	25.0426
	22.3669		29.4775	44.0748
	9.66614		16.8488	15.7896
	2.67684		23.9135	20.1363
	27.409		34.7585	23.4338
	5.03841		35.871	23.4038
	5.86193		53.804	28.3501
	6.22182		54.3203	28.3501
	20.4707		22.2914	16.8588
	16.0713		6.53336	5.44752
	6.32096		38.0493	20.0497
	39		26.3383	29.8615
	0.3173		20.3605	19.5479
	1.39229		21.7201	20.6327
	35.5706		15.2057	17.3739
	25.564		38.5502	18.4687
	9.59214		13.0325	10.3173
	5.74451		54.2951	23.8888
	13.2311		16.8325	11.402
	32.0695		24.4318	28.5074
	10.4726		40.9905	40.18
	6.13311		35.8371	23.8842
	16.7457		45.6085	32.0414
	11.8459		19.5456	38.0093
	21.101		23.3482	21.1769
	32.553		16.2898	14.1171
	12.4825		37.4659	30.4083
	10.1982		36.9219	37.4651
	11.3794		27.9633	14.1159
	6.4993		23.352	21.7196
	10.3958		52.6669	26.0648
	11.6771		57.5535	32.0299
	5.73911		36.4652	21.1642
	4.62148		24.894	25.0643
	7.6346		19.6119	8.87559
	7.73445		39.903	33.7713
	25.163		39.6815	19.6706
	4.61175		53.8321	32.1279
	7.91777		35.3559	29.8506
	29.2483		25.6085	39.6227
	17.2795		16.3369	15.7881
	7.8736		30.9775	21.8246
	24.4629		13.593	11.4743
	7.40232		37.994	21.3991
	10.9036		15.2569	13.5989
	4.48697		35.9106	21.7482
	6.52705		16.3251	12.5542
	12.5262		31.5674	31.5028
	25.3651		18.7564	12.5894
	6.93073		29.9387	16.7799
	13.3916		40.2714	33.7037
	25.4762		8.73042	9.27919
	28.0555		20.1078	15.2746
	10.8666		31.0245	16.1959
	32.6271		6.00418	5.46128
	20.0294		26.1208	20.1371
	16.2949		41.3219	26.5873
	13.6392		9.82546	10.8969
	20.6354		36.4124	23.5404
	13.0536		33.7623	28.8692
	9.21284		10.9041	8.73255
	27.6735		36.9124	26.212
	5.02523		23.9333	21.876
	26.0994		15.8257	14.14
	2.96043		20.676	19.6473
	7.26449		20.6403	12.622
	10.3086		92.8651	41.4269
	20.6883		23.4333	19.5973
	23.9212		31.0693	27.1477
	27.3275		16.8758	16.3615
	4.96067		5.46097	3.83947
	24.4391		28.8049	23.9547
	18.3642		24.519	16.8829
	5.05569		39.7269	26.3119
	34.2509		28.0799	42.4984
	7.95447		17.9544	11.9827
	18.2724		57.1063	43.7985
	23.6277		27.2263	23.9547
	18.5316		40.2626	35.3267
	17.3682		23.5047	24.4762
	27.4492		34.2266	22.4546
	20.6273		17.933	11.4898
	12.5645		16.5058	16.9553
	27.3021		35.9145	40.3139
	3.04474		7.64917	7.58494
	9.16002		44.8995	37.732
	10.114		44.071	36.2677
	38.8389		26.6083	19.5693
	8.39714		33.2684	29.7938
	31.6699		27.9185	30.6224
	44.9991		29.1901	31.8041
	8.20715		23.4228	19.216
	43.5298		36.5182	35.0539
	14.4143		10.0897	35.6576
	37.6166		43.1141	40.3139
	30.1844		30.8471	23.7118
	5.1455		34.3217	23.2301
	14.5991		28.4901	29.2865
	6.89826		5.92794	5.89583
	31.1224		22.5943	21.8621
	5.02406		29.1901	24.4439
	8.91922		55.7663	40.2175
	9.77217		34.0327	22.9154
	28.9096		23.3907	19.4408
	10.2035		23.4549	22.4979
	5.07505		35.0217	28.6828
	16.5768		29.6654	31.6435
	28.951		42.125	50.5449
	26.6838		29.1259	32.5041
	35.8695		43.371	41.6497
	11.2339		39.0679	31.9646
	10.7755		54.6809	30.7572
	18.6281		47.2244	32.7996
	3.68448		42.3663	29.1414
	4.50797		45.4723	21.0807
	11.2819		51.356	32.3592
	8.12945		17.1563	24.5779
	9.52959		24.9062	12.9525
	5.3336		50.8415	29.2462
	10.7033		42.1614	24.5593
	3.86797		18.8176	13.5416
	6.59126		48.6715	27.486
	7.06876		32.0984	13.5602
	7.25202		43.6306	36.2219
	13.6719		19.4066	18.452
	4.8678		29.2834	25.7002
	8.08081		53.086	20.9387
	48.6368		42.6201	40.7109
	8.97439		14.3658	9.69752
	5.77742		45.9869	24.082
	35.4321		65.2073	42.4409
	9.37437		35.1485	20.9946
	7.01524		48.0824	31.3114
	12.5768		55.696	42.5154
	6.71089		26.0413	20.4544
	8.75767		13.8885	11.1481
	8.42095		18.8176	11.4088
	4.37816		31.5466	25.6815
	4.84546		17.2553	17.7326
	7.70883		8.88492	6.25624
	8.78296		12.8221	8.90355
	12.4792		37.439	33.8728
	20.969		21.2117	16.8829
	10.391		16.9024	11.2197
	8.07335		28.5543	16.6168
	8.28009		8.91072	9.94331
	0.75622		53.2355	22.6792
	11.8784		18.2807	17.4299
	5.12256		10.3912	9.54315
	3.57406		42.2799	25.9177
	7.3217		14.124	11.4081
	8.7076		70.4442	44.488
	25.2761		23.5505	38.9726
	4.66485		43.0471	28.1189
	27.7455		9.1191	5.81042
	0.32626		27.8637	20.3145
	7.74184		16.0378	13.3483
	10.9111		46.4812	40.3877
	38.8689		33.6212	31.4888
	34.1241		10.0872	5.36077
	8.60371		20.1149	14.358
	15.0511		21.8899	24.7223
	10.2071		78.5805	41.5642
	38.202		13.6849	14.7422
	40.9275		21.0262	22.4916
	38.121		44.2981	28.3707
	31.8134		13.0387	11.2368
	9.52037		16.7316	13.1816
	2.31769		35.0596	17.8055
	9.05918		8.4075	7.44853
	1.66627		16.4577	19.2124
	38.9734		18.1463	16.3982
	10.1963		16.7063	14.1675
	8.08046		39.2762	32.8323
	29.5056		2.43523	1.95687
	8.2624		12.9714	8.74075
	35.7326		32.6461	17.2394
	15.3302		65.7394	42.2131
	24.4399		53.9609	33.0247
	21.9263		15.8259	21.7155
	23.5828		25.5555	25.9913
	10.4477		15.3553	14.1044
	10.8597		20.9507	34.5584
	20.337		18.5083	19.6459
	12.3277		15.5366	19.2121
	26.4094		21.7386	17.2439
	13.4237		44.2212	33.6602
	29.8079		11.7434	7.9741
	7.65458		16.6549	8.91345
	17.9571		27.7616	16.5133
	10.395		49.3816	30.4736
	10.9574		28.4399	20.9953
	15.9661		6.90345	7.39102
	8.78124		26.1097	20.9475
	10.0129		25.08	14.0917
	2.41577		35.8666	22.0033
	42.103		60.6998	45.2287
	7.95092		16.6607	14.3246
	13.7088		4.45069	4.96623
	17.5796		34.9848	32.8806
	7.01385		30.0241	24.3716
	9.11799		25.013	22.4456
	14.3371		32.8207	20.6212
	34.8313		36.6262	34.2285
	15.5654		32.3284	27.8539
	29.1363		12.3414	20.7779
	10.5761		41.0759	16.4799
	18.786		16.1386	12.8142
	15.5656		47.2503	38.0906
	10.4933		46.628	30.9392
	7.78773		27.8951	16.9805
	5.72297		48.2781	28.7084
	18.3444		20.5074	14.0359
	6.40755		49.9955	26.935
	5.63268		51.9632	29.9885
	7.71256		59.1123	33.3214
	5.69392		22.356	16.8854
	7.51631		35.3061	18.1315
	8.27094		40.2593	33.7637
	10.9729		33.8388	28.2931
	7.87113		19.5576	17.9543
	7.12923		27.3092	18.0904
	7.36642		14.087	8.90555
	8.49134		19.99	14.5874
	13.9825		42.9046	24.4088
	8.26337		30.8336	23.8937
	8.14325		20.3294	15.0328
	7.89395		49.4523	25.1895
	8.56126		38.1723	24.4674
	10.6872		32.9888	22.4766
	11.44		33.4253	22.9533
	8.40569		58.4343	26.4637
	7.49211		37.2535	14.2112
	10.3063		53.092	27.9241
	8.58195		12.2068	13.7289
	9.0057		10.8355	8.42433
	12.4314		63.219	29.1309
	5.2432		29.9068	11.28
	2.09554		30.9925	16.6063
	13.9741		12.2742	17.2178
	3.9632		17.2258	22.7783
	13.4187		15.9596	18.3708
	9.31536		29.3391	15.9198
	7.87289		15.9659	11.3407
	13.6114		29.7494	25.0166
	30.2152		32.8518	14.8603
	15.849		30.3422	20.5073
	8.40674		11.5654	14.8582
	21.3855		38.4594	22.1857
	6.151		32.3441	30.106
	8.25577		57.3916	45.6751
	6.63291		34.3045	26.0256
	5.51706		20.3871	15.5649
	11.9511		36.3774	41.8997
	19.0809		31.8224	29.9901
	12.21		18.434	17.9876
	12.583		36.3704	26.3094
	2.1129		42.374	27.6812
	10.4187		15.6624	10.6005
	8.41965		48.8008	28.1346
	35.6805		17.6107	12.7832
	9.68617		18.3377	15.2243
	7.61734		12.7716	10.1235
	31.2256		20.4767	18.4423
	12.0474		5.68824	5.90618
	6.84166		24.9084	15.4882
	7.89104		31.4715	24.3397
	16.7483		15.1204	11.3268
	10.4873		29.993	21.6701
	8.73197		25.0156	19.6497
	10.004		33.1108	22.1451
	15.6376		22.7138	20.7336
	9.75408		35.359	24.7343
	7.30521		41.1657	24.0925
	13.4469		42.6308	25.912
	9.78857		12.4509	13.4678
	7.72736		12.6116	15.515
	12.9818		52.319	24.1923
	5.83625		15.5284	9.95548
	8.55821		45.9629	13.514
	8.86972		55.7643	28.2734
	13.5916		33.6795	24.7745
	10.2551		35.292	23.1486
	8.48117		23.7978	8.89836
	7.75058		14.0098	15.515
	6.65135		37.7874	11.8017
	12.3312		15.0133	9.46711
	7.16558		8.81797	5.79402
	12.826		29.0565	20.6398
	7.34364		30.5886	19.8969
	7.20679		34.6429	22.3729
	8.5974		39.8078	26.7949
	10.1945		37.1651	19.8641
	10.8482		13.441	15.6088
	6.33954		21.2621	15.0401
	10.3383		49.0941	15.7696
	9.33195		17.1677	16.5989
	13.8164		16.6391	13.374
	8.04347		12.9928	10.892
	6.92437		46.0567	18.6864
	7.62298		14.4981	5.72703
	11.8835		36.3491	26.3601
	8.29547		34.1411	16.2178
	4.31967		26.2529	14.7527
	8.55131		25.9254	9.27954
	13.9129		29.0833	23.8915
	12.33		9.87509	6.71715
	9.39294		93.5182	26.5805
	5.55118		23.7575	19.0943
	12.5869		11.8419	11.5009
	7.28432		16.1106	14.0098
	8.6483		44.5916	26.8619
	9.06791		6.77074	6.24219
	12.0866		17.7498	17.997
	6.62263		24.2325	18.1042
	7.54221		37.2454	12.2767
	8.69348		21.2354	15.582
	3.75935		5.19847	4.16816
	10.9814		50.9805	32.1267
	8.88941		36.6365	16.5587
	10.2226		9.95024	10.7639
	7.50767		10.7639	8.80109
	11.1156		41.0641	29.3948
	14.8791		42.1372	28.0177
	12.1831		17.7477	23.7075
	7.00374		34.1609	13.544
	19.1069		33.7494	37.5119
	17.4515		45.3159	33.8115
	11.0518		13.1067	10.384
	8.8275		13.8221	9.38678
	9.55038		38.7278	14.1177
	10.0269		21.4898	10.7732
	12.9679		42.2355	24.3107
	25.9843		8.57312	8.64911
	17.3931		18.1276	18.5836
	14.8128		67.8186	32.2286
	20.5803		33.7577	42.3921
	7.84555		13.8221	5.61315
	10.281		31.9117	23.1264
	23.42		21.7271	24.2125
	15.4138		20.3629	24.0698
	9.71319		23.4304	17.9979
	15.4788		43.657	30.7404
	19.6195		35.5742	30.6773
	18.6746		101.459	33.9857
	26.1417		13.1826	10.6657
	15.5712		14.6135	17.8459
	15.5056		36.7363	25.0262
	13.7181		65.6776	26.6485
	11.6789		26.9895	24.0196
	11.4255		24.6035	24.3249
	14.0352		10.8005	13.6281
	12.385		21.2632	22.3954
	12.2089		28.7767	25.2586
	11.8796		44.0824	25.8928
	12.1356		40.5998	21.8827
	7.03817		9.29782	6.29241
	12.2396		52.9713	24.2538
	9.36271		7.75955	8.82063
	8.99353		38.94	19.1795
	16.3162		43.3919	25.2586
	6.04591		25.1163	13.2072
	10.6001		10.8361	17.3034
	7.05074		17.9229	7.99366
	10.2684		64.9218	24.2213
	12.2912		26.6753	22.4665
	8.36706		29.7332	21.0899
	8.32155		42.6716	23.9912
	3.78394		31.792	17.1568
	9.7127		25.5941	21.6327
	13.582		66.0954	32.1332
	14.2498		11.5124	11.9757
	12.1521		20.5585	17.3073
	21.1669		23.1997	26.9975
	10.1741		34.748	22.5783
	9.67937		46.9403	22.4914
	10.4155		32.6193	22.5405
	7.59629		43.6248	27.318
	9.16565		45.5161	25.7654
	5.31063		5.28429	6.24507
	11.206		77.0594	32.1143
	15.3597		32.3781	28.7743
	10.9191		19.1778	19.2943
	10.102		21.0975	10.578
	8.51432		11.0376	9.10474
	9.05148		26.4139	20.969
	9.74328		60.7715	25.9996
	11.5085		32.0728	23.8929
	10.4316		8.34142	7.67678
	11.2934		39.9397	16.3468
	9.40996		12.1876	9.23256
	11.1202		30.082	17.2141
	14.1512		5.51152	5.83191
	12.8905		29.6751	22.5922
	11.1774		28.6514	16.4869
	13.115		54.0191	24.5086
	9.53466		24.2344	17.3944
	13.6934		32.2711	22.7487
	14.5039		65.6278	30.6766
	12.0114		46.045	27.6276
	12.7019		44.2389	27.565
	13.9939		25.1256	25.446
	8.15976		11.1713	8.37271
	11.877		30.1446	20.8025
	12.1967		37.4853	25.8602
	11.7594		12.055	15.8461
	13.1754		49.7586	31.1758
	7.72081		18.5426	19.6655
	5.05026		7.2938	5.00336
	14.258		15.94	12.7584
	8.39986		11.9474	9.42473
	9.14377		76.105	27.4128
	7.41265		13.7235	11.2009
	12.1124		13.321	11.1325
	9.31853		47.3723	27.5616
	8.94366		11.9278	8.57084
	10.0812		21.3087	16.0096
	8.92286		31.8092	16.2243
	8.70773		26.6761	22.7213
	15.3875		19.302	28.934
	7.36143		32.3582	18.6005
	3.18868		33.805	42.4453
	9.77371		35.9392	26.0002
	10.4234		35.3322	12.3086
	9.44418		15.0776	8.12925
	8.94967		54.8989	23.1066
	7.41956		11.9962	7.12892
	13.3169		56.6067	26.5492
	7.79001		31.0432	15.9412
	10.8012		56.5579	20.1521
	13.1022		110.952	25.995
	10.1873		51.3271	21.2989
	11.0608		28.2472	10.4348
	15.5858		13.4674	15.4313
	12.0944		16.8927	15.4703
	8.92396		37.1278	15.8729
	12.1418		19.9155	20.0132
	10.6172		39.4725	24.6266
	10.9383		23.3799	23.4678
	10.0015		46.0963	23.2019
	9.68633		21.172	10.0909
	8.0905		29.6305	11.2009
	11.8678		67.6367	24.951
	8.7595		21.2501	11.8302
	11.7748		25.2927	18.3054
	11.8607		62.2888	21.3184
	12.2272		32.3094	20.2182
	5.4987		2.25203	2.26472
	4.6741		12.8738	7.21029
	5.43827		30.5599	9.7959
	5.69224		27.7838	11.6284
	7.47803		68.1142	26.2844
	8.56201		11.9908	10.7043
	7.33453		11.1585	11.5747
	5.24373		16.3425	11.1966
	4.78194		18.6389	10.5393
	7.47737		52.1688	24.3913
	5.51684		14.929	13.582
	8.08282		43.4147	24.5281
	6.60936		27.4312	19.5093
	3.7531		29.7276	14.3
	5.83153		20.4558	16.3552
	5.54592		48.7002	21.793
	7.24306		50.3646	24.9217
	7.08062		15.9137	12.6609
	5.40745		15.9644	8.62373
	7.09611		76.8556	25.3985
	3.90071		21.8184	13.919
	6.46988		32.364	18.7278
	8.01343		77.3987	27.9108
	6.65719		31.354	17.3779
	6.75608		15.056	11.6255
	10.8736		12.0035	11.1332
	6.4431		15.9644	13.8457
	5.21164		15.4721	8.05523
	7.14203		51.4001	21.8917
	6.31344		25.627	14.4269
	6.80204		37.2715	17.248
	10.4839		30.658	35.7721
	6.9643		21.7295	13.8457
	4.59152		26.5989	9.2909
	8.49648		46.0892	29.5245
	8.91318		55.6121	29.0986
	6.59216		42.5062	21.4023
	8.87951		47.528	26.6722
	8.01319		49.1648	32.2125
	6.09229		31.9454	25.2976
	8.25458		42.8284	30.1724
	7.71096		34.4824	23.3017
	3.10418		20.8948	15.6215
	6.20035		18.6499	12.9225
	4.28582		20.8077	14.4588
	5.89971		19.1163	10.845
	8.25401		58.4866	31.2797
	0.31857		19.8748	8.50727
	4.27866		22.2443	14.2471
	9.14151		27.9405	20.9661
	7.05283		10.236	11.1813
	3.82408		24.3398	13.5384
	6.42408		44.2956	25.9067
	8.41489		3.15917	3.58824
	4.12604		51.2354	18.3453
	6.12977		18.0962	8.80618
	2.97822		12.0145	10.2609
	5.1876		32.6416	14.9128
	1.01906		14.5516	8.70655
	5.53896		22.9904	13.3765
	5.40546		16.4921	10.7024
	7.66635		57.5288	29.5509
	1.41616		53.2596	17.1718
	8.47539		34.9364	21.8775
	4.70333		31.8707	10.2609
	3.84256		30.1046	14.7509
	3.06271		22.0077	14.0297
	6.79978		87.7268	27.3545
	9.75414		51.36	20.9696
	6.3329		11.119	6.74117
	6.59941		50.1101	19.173
	7.39968		9.76957	10.7398
	7.0532		16.0007	12.0395
	1.39425		35.5579	20.1432
	7.2904		54.5005	17.0388
	4.88868		18.463	15.609
	4.981		42.0008	16.6359
	5.70978		13.7806	11.0941
	5.88289		38.5682	16.0132
	6.67174		17.4125	13.09
	4.95169		42.7842	23.2258
	9.12383		62.7284	20.9766
	8.37667		37.8296	16.3463
	7.59512		19.4897	15.206
	1.9439		43.4012	17.4424
	7.76348		28.3771	26.849
	5.31649		64.179	36.983
	6.49879		30.3562	39.4622
	6.90649		32.4084	24.8163
	12.2843		26.1116	31.4673
	0.33876		28.0375	20.0621
	6.08439		17.326	11.6162
	2.76731		36.0371	32.2629
	2.39526		24.0207	16.7391
	8.14467		40.7525	25.1414
	3.08355		59.808	33.039
	6.95676		48.5385	32.9176
	8.12552		50.9643	27.3246
	8.72963		48.8879	29.4687
	6.71818		33.4273	20.4088
	6.51563		21.3137	16.8264
	4.68113		27.6251	12.6059
	1.72813		21.7406	10.3209
	3.05159		94.3437	38.783
	6.34043		25.2141	23.5356
	8.45892		46.2101	31.7778
	10.8095		38.2492	31.6128
	7.0786		17.8959	14.3266
	7.34387		51.9297	23.8994
	11.1762		38.2526	23.029
	7.10756		27.8312	17.8297
	11.2057		33.6447	26.8241
	9.40564		29.3288	20.8163
	6.96588		35.8228	18.0772
	10.3647		29.6424	15.3077
	2.25671		9.46264	11.2739
	8.93089		17.2068	11.4019
	9.32348		51.0724	24.2087
	5.34422		19.2698	13.0808
	9.77887		39.0698	17.3349
	8.32674		36.8923	30.1475
	10.2581		7.15219	6.08759
	19.7085		32.8937	29.5366
	22.1191		24.9575	32.947
	10.7294		44.0705	22.5787
	11.663		9.08282	9.77626
	6.96484		10.2136	8.76919
	8.90364		10.8365	9.27273
	11.6428		15.1752	19.9413
	11.0412		18.4679	16.1396
	11.7862		30.8943	19.0124
	10.4059		43.5711	26.1838
	3.41404		26.0968	33.9181
	15.0201		15.0405	11.1102
	3.13831		27.3345	11.731
	14.0233		43.5464	26.7137
	5.58061		24.4493	12.6852
	6.18565		11.3482	8.48993
	7.38089		26.9393	33.6532
	9.43592		15.3447	12.6583
	7.06699		32.0866	27.7442
	16.4418		17.8055	14.2603
	15.5863		50.9165	26.8091
	5.00327		18.6004	11.7849
	8.26951		26.6205	22.3713
	10.2367		14.2996	15.649
	5.86105		22.744	28.0215
	1.49392		14.4444	15.7152
	10.3206		27.1358	18.9046
	6.03433		27.6387	14.8148
	8.62867		4.73134	3.92417
	8.81199		8.83345	11.0439
	4.42466		20.2417	9.7192
	8.91437		63.2105	25.7471
	9.8717		20.9865	21.0365
	16.643		24.2899	30.887
	9.02424		23.5635	18.8384
	8.56		44.3659	24.9522
	8.97087		47.7933	17.8471
	7.89105		16.1058	12.7012
	10.2691		27.8152	17.8484
	11.6905		11.1046	12.9624
	9.7489		19.0129	14.7501
	5.8186		39.1483	21.9154
	9.3828		22.8793	15.3579
	5.69962		34.629	19.8415
	7.04471		24.7572	15.9752
	10.3472		12.2845	11.8477
	4.82837		30.8933	18.6818
	11.7116		40.8957	26.5652
	8.16881		39.2587	18.1749
	8.13779		26.5248	17.8377
	6.04707		17.1552	9.6231
	6.69172		14.0117	11.0595
	6.7313		30.3211	17.6217
	7.79593		22.2015	20.7152
	10.8166		38.8454	19.5307
	11.559		20.2127	20.7136
	15.1355		35.763	30.6514
	12.6014		13.5384	11.1641
	17.961		22.9844	20.7566
	16.6322		32.0597	35.6981
	13.6812		36.4365	18.9783
	9.58442		37.2587	30.3837
	7.2706		39.8557	25.0305
	11.789		31.0207	21.6522
	11.0875		15.2437	7.50779
	14.6836		21.1959	23.5315
	6.92124		27.8547	11.2045
	7.40065		25.2885	10.4572
	8.2961		17.959	13.1851
	13.1077		35.5942	24.1278
	11.9716		12.2303	13.8931
	14.1115		27.8955	16.3103
	11.1975		28.5592	21.3007
	16.7483		41.3601	32.8417
	9.77837		24.7774	17.2651
	14.3194		41.3229	33.5729
	11.9408		7.72433	5.44918
	8.61427		9.70137	7.14219
	10.6682		11.7972	10.4396
	0.1482		23.8644	31.9488
	14.6136		34.2063	24.3675
	4.86494		42.3813	26.9292
	13.1378		21.0514	20.3495
	13.2981		12.9686	12.3119
	10.4627		30.8857	26.412
	9.20729		14.5055	12.3492
	10.0111		29.8423	17.2953
	14.7782		28.1634	28.8201
	11.5475		7.43326	9.7759
	9.30487		40.0095	27.0153
	11.2334		40.5101	30.9341
	10.0623		34.6092	36.3435
	11.8192		14.6173	18.0335
	12.1066		32.3783	25.3595
	11.7701		17.4071	13.9233
	11.5254		39.8515	23.9848
	9.73116		21.4493	14.5392
	19.0091		39.0744	30.2104
	9.21046		49.8163	21.2032
	21.3098		27.0529	29.5496
	4.99401		16.6127	16.2149
	14.419		12.9343	22.4001
	11.9804		27.7002	17.8248
	7.14007		6.81317	5.45441
	8.75244		10.8119	7.84825
	7.42144		8.09438	6.12705
	11.7132		27.7129	17.1059
	4.0838		37.9819	21.9593
	6.28901		10.178	8.28825
	10.3944		31.4916	20.8407
	12.2512		12.4168	14.3706
	9.79549		19.4432	13.2968
	8.72919		15.8979	12.7657
	6.23564		41.4041	20.8946
	4.91849		16.8285	17.7355
	7.46345		42.918	25.2289
	6.47496		27.2737	24.7602
	19.2518		21.1003	33.3317
	10.3703		23.9982	21.5403
	5.27476		35.9902	29.2284
	1.62133		26.4831	20.635
	13.4404		13.0119	21.1644
	6.5796		24.0893	11.6531
	4.77774		47.7832	25.7329
	7.68746		40.1482	28.3745
	10.9807		46.0315	31.1806
	3.54298		34.7524	14.7791
	23.1511		16.7598	15.6226
	10.3227		27.4823	19.0438
	8.47662		21.1653	20.8452
	12.0085		38.9214	29.2072
	12.5788		18.6137	17.768
	8.32118		47.7754	21.9684
	14.9829		27.2577	19.1249
	20.9325		12.0197	11.2171
	10.2356		17.8898	10.7774
	14.0726		8.23537	9.82174
	8.99973		16.8338	12.9372
	10.4476		60.9684	27.2097
	11.9401		17.0799	11.3938
	13		36.6804	22.8092
	12.9278		37.9063	24.0661
	13.0422		69.8532	26.2538
	13.317		30.0017	33.3683
	19.0134		26.9776	26.0975
	9.7779		47.4492	38.0757
	16.608		37.7686	35.0516
	4.62083		13.6667	12.1269
	3.06528		45.9627	22.2999
	4.8797		18.4028	12.0703
	2.21036		50.7024	20.523
	3.36831		43.5699	20.9832
	6.03209		48.4507	28.8735
	4.18645		36.9895	23.1964
	4.46161		38.8187	22.558
	3.21146		33.7216	27.1068
	4.02696		15.1624	16.3092
	2.18431		10.1953	22.8221
	2.16966		19.7108	17.1704
	5.86907		26.6061	9.17685
	6.86183		20.8286	12.1745
	3.54543		16.2535	9.85914
	4.33296		18.9898	14.5672
	10.5369		32.0312	28.1421
	13.6619		13.2966	12.3712
	3.88264		35.3147	34.3384
	5.27137		14.8231	21.1508
	10.4681		50.4022	27.9965
	14.6876		21.609	29.7606
	9.01275		49.6608	23.3195
	12.6348		35.8337	24.7255
	8.26342		37.4593	33.0692
	21.154		29.489	15.3886
	13.4397		62.5626	27.8036
	13.6922		69.0081	28.025
	10.3719		50.4219	24.4146
	13.2713		51.4008	27.0372
	13.1659		10.1319	12.2935
	5.88437		28.7915	16.0057
	17.8835		25.9027	12.7419
	5.35683		43.9228	35.9667
	7.11266		35.521	15.9691
	2.15704		48.9096	22.2744
	13.2777		9.57452	13.4422
	13.0229		15.0804	18.9284
	10.2661		44.3247	27.1675
	9.08369		21.6135	16.297
	16.8296		10.064	8.00423
	6.75973		35.7488	14.9589
	3.22725		21.8707	32.9324
	8.24916		6.99131	6.99131
	8.9242		39.3619	32.7949
	9.80966		62.8967	28.452
	15.0643		37.8398	22.9998
	7.12111		40.5446	26.0188
	14.8349		31.7347	19.6005
	12.9444		48.7297	25.6861
	11.5456		13.3302	7.01551
	12.5119		13.7248	13.0968
	10.807		41.3035	17.9375
	14.5984		18.9602	16.0446
	14.3722		23.9622	19.2181
	19.6926		21.7914	19.4516
	13.1177		10.5836	7.53905
	12.8309		61.9872	26.9509
	13.1829		28.1183	23.4386
	6.95447		32.4556	22.7622
	3.62009		6.98328	6.49197
	15.2424		14.329	14.0794
	20.7394		71.2969	33.1369
	17.4758		63.4355	42.5793
	17.5717		13.4657	10.6145
	20.8033		44.4706	28.0479
	8.76517		31.3736	24.8613
	20.4486		7.05391	7.14973
	12.4421		48.9941	26.0018
	10.1766		43.0567	28.1917
	16.3156		20.2801	24.8613
	23.39		22.7504	31.3689
	10.7363		28.939	20.0496
	7.04799		62.3171	26.5313
	8.15553		18.9085	15.0287
	16.7261		41.1834	33.7888
	5.51464		18.3836	9.84795
	23.8491		6.69843	6.37891
	11.1085		69.3692	28.9847
	9.31078		89.3162	31.8033
	13.0422		36.2499	28.7863
	3.04313		41.1459	19.2439
	12.4026		40.0099	21.7884
	10.6934		42.8956	26.8093
	13.8292		64.593	29.3543
	6.13656		27.423	18.0172
	4.08444		30.2632	37.9764
	1.75334		27.4004	13.9046
	4.22613		26.128	17.0173
	12.8615		17.9261	11.6328
	10.8356		21.2081	16.133
	7.54436		46.9447	23.9521
	11.4752		3.92542	4.3986
	15.5572		7.67915	6.01435
	1.79659		30.731	29.988
	10.9628		71.6051	24.1196
	2.53428		24.3877	23.8669
	12.961		31.0325	24.3272
	9.43292		21.3062	17.9276
	7.21216		26.0807	26.1619
	5.25681		29.0626	23.412
	13.6593		20.3683	19.4943
	12.5755		17.3864	15.4682
	6.78244		31.5571	36.4591
	5.09504		28.0453	35.152
	22.0504		18.0787	17.3864
	14.7562		21.9849	28.6719
	11.2554		12.4854	8.65827
	21.3032		13.0379	20.444
	9.29862		11.6396	10.8513
	17.8379		29.9295	31.2565
	20.6014		4.82372	6.62254
	12.0688		10.6143	10.4645
	11.7326		11.8543	8.6657
	18.368		8.14934	15.1836
	18.4911		15.3483	17.7458

## Sheet: Fig.6d,e,g,j
Fig.6d							Fig.6e				Fig.6g			Fig.6j
P4	P5	P6	P7	P8	P9		WT	Het	KO		In vivo	Ex vivo		In vivo	Ex vivo
											Number of bins=300 Bin size=0.1s
3.81727	1.30829	3.34886	0.74123	0.72104	0.41054		0.53421	0.6528	0.23109		1.17387	6.58722		0.45992	0.05618
0.8262	1.41732	2.43107	0.74123	0.36052	1.74481		0.53421	0.57475	0.19634		0.51419	4.30318		0.23853	0.03063
1.2393	2.28951	1.64965	1.43298	1.08156	0.30791		0.53411	0.54114	0.19498		0.79863	7.26396		0.34444	0.03925
0.5508	0.10902	2.86519	2.57937	1.71247	2.56589		0.40065	0.51089	0.19498		0.93531	8.73644		0.2004	0.01674
0.2754	2.32772	1.8233	2.29277	0.81117	0.41054		0.40065	0.45544	0.19498		0.9801	14.1293		0.10217	0.02059
0.5508	2.07146	1.91013	2.95348	1.53221	1.33426		0.40065	0.45544	0.15739		0.97864	1.36408		0.03885	0.0197
0	0.77069	4.77531	2.84895	1.35195	1.53954		0.40065	0.44703	0.15739		0.93642	1.31617		0.08028	0.03885
0.2754	0.3576	4.86214	1.7806	1.44208	2.05271		0.40058	0.44703	0.10029		0.68558	6.71502		0.26123	0.04278
0.74857	0.31929	2.95201	1.24642	1.26182	0.71845		0.38618	0.44703	0.09531		1.58524	3.58067		0.304	0.01869
0.5347	0.21805	0.69459	2.60585	0.36052	1.80021		0.3264	0.44064	0		1.09057	2.08711		0.18101	0.16653
0.5347	1.74439	3.90708	2.17625	0.72104	0.54789		0.30235	0.4352	0		1.06839	15.6777		0.27417	0.04051
0.21388	1.30829	5.46991	2.95348	1.44208	1.09578		0.29553	0.39168	0		0.95409	4.17205		0.25541	0.15693
1.17633	0.7828	2.86519	1.05085	0.81117	0.46962		0.29553	0.39168	0		1.02372	21.9031		0.38297	0.04277
0.5347	4.30538	1.99695	0.39438	0.72104	2.42637		0.2671	0.39168	0		1.05424	0.66182		0.03248	0.13255
0.74857	1.27204	5.39937	0.47766	0.36052	2.3481		0.2671	0.39168	0		0.90956	34.4473		0.07218	0.01345
0.96245	0.29355	2.82824	1.29715	0.9013	1.17405		0.2671	0.38653	0		1.04281	4.16258		0.3982	0.01204
1.60409	0.48925	4.0281	1.11185	3.42494	2.66118		0.2671	0.38317	0		0.96615	6.405		0.15179	0.14648
1.17633	2.36097	3.68528	2.00618	0.81117	4.07004		0.2671	0.38317	0		0.71865	13.4126		0.35996	0.07723
0.74857	0.62959	3.68528	1.71958	0.72104	3.9135		0.26705	0.3672	0		0.98381	11.5321		0.19024	0.01202
0.96245	0.94439	5.82789	1.91064	0.63091	1.33059		0.26705	0.3193	0		1.09861	4.4273		0.30306	0.00904
2.44824	1.91876	4.37092	0.2866	0.43137	0.70443		0.2254	0.3193	0		0.81108	11.3999		0.45996
1.63216	0.95938	2.99965	0.50826	2.70817	3.867		0.1836	0.3193	0		0.92552	27.1851		0.21248
1.46895	1.43907	3.68528	1.01652	0.61913	0.73657		0.17975	0.3193	0		1.0117	6.99533		0.26529
2.12181	1.559	4.88514	1.32147	0	0.73657		0.17975	0.3193	0		1.02506	6.16194		0.27137
1.14251	1.31915	2.74254	1.32147	0.26523	1.38107		0.1728	0.3193	0		0.81235	11.8736		0.06165
1.30573	2.39845	0.44068	1.81511	1.16554	3.03836		0.1728	0.29376	0		0.90289	0.73069		0.2408
1.79538	3.11799	0.44068	0.82212	1.74831	3.13043		0.1728	0.29376	0		0.83157	6.49446		0.20825
1.46895	9.4739	4.99441	0.6577	4.4222	3.13043		0.1632	0.29376	0		0.98076	1.72096		0.16755
1.30573	0.88431	3.96615	0.85442	1.40551	3.40665		0.15447	0.29376	0		0.66482	7.94068		0.15456
0.2754	1.91876	6.16957	0.85442	1.19982	1.289		0.15447	0.29376	0		0.81734	1.29734		0.07303
0.5508	2.39845	2.20342	1.33503	3.908	2.67007		0.14777	0.29376	0		0.8178	21.596		0.06536
1.377	2.39845	3.08478	1.49523	3.39379	2.25659		0.14777	0.29376	0		1.09957	11.9044		0.08492
0	4.31722	4.55373	0.74762	1.85658	2.54776		0.14777	0.29376	0		0.94567	6.53629		0.49933
0.63599	0.25864	2.05652	1.22823	3.67604	1.52866		0.13355	0.29376	0		0.818	10.7212		0.19287
0.58299	0.25864	0.73447	0.64614	1.11395	1.96541		0.13355	0.25544	0		0.8544	3.29379
0.84798	0.90523	0.13682	1.25785	2.7626	0.65514		0.13355	0.23192	0		0.78952	53.9545
0.52999	1.03454	0	0.79042	2.04967	0.50955		0.13355	0.23192	0		1.35288	0.85291
0.84798	0.25864	0.34789	0.98803	2.58436	0.31199		0.13353	0.22772	0		0.81621	0.26847
1.80196	0.77591	0.34789	1.38324	3.43097	0.50698		0.13353	0.22772	0		0.78895	2.63312
1.37797	1.4337	0	2.17366	4.81226	1.31028		0.13353	0.2176	0		1.35412	0.30627
0.68899	0.77591	0.95776	1.38324	4.23301	1.0919		0.13353	0.19584	0		1.25989	3.39984
0.49323	0.12932	2.73647	0.39521	2.98539	1.01396		0.13353	0.19584	0		0.63716	4.66702
1.26831	1.16386	1.50506	0.98803	3.14134	2.40347		0.11284	0.19584	0		0.85532	6.1843
0.63415	0.38795	2.46282	0.79042	1.60409	4.02581		0.1127	0.19584	0		0.81657	2.51227
1.33877	0.32707	1.36823	0.19761	1.8046	3.12451		0.1127	0.19584	0		0.82061	5.25615
1.40923	1.30829	0.52184	0.75614	2.13878	3.30477		0.1127	0.19584	0		0.61967	12.3708
1.12738	2.1649	1.56551	0.5671	1.20307	2.76399		0.1127	0.19584	0		0.73694	0.23058
2.11385	0.69848	0.34789	0.94517	2.60664	2.04295		0.10156	0.19584	0		0.58694	1.69231
1.12738	2.1649	1.21762	0	1.2699	2.22321		0.08987	0.19584	0		0.76536	4.58006
0.916	2.38694	1.66334	0.18903	1.73776	2.16312		0.08987	0.19584	0		0.87547	10.6106
1.62061	1.80408	3.32669	0.18903	2.20562	1.97312		0.08987	0.19584	0		0.8613	1.17929
0.36948	2.33143	2.01977	0.18903	1.00256	2.64381		0.08987	0.19584	0		1.02071	2.40059
1.81045	2.2748	1.15051	0	2.13878	1.62234		0.08987	0.19584	0		1.71223	2.04768
0.64659	2.56155	2.16802	0	0.80204	3.00433		0.08987	0.1836	0		1.52303	0.28472
0.83133	1.63162	3.20041	0.5671	2.67348	2.85045		0.08987	0.1632	0		1.3972	2.06155
0.46185	1.8222	0.69031	0.94517	1.06702	1.84744		0.07724	0.1632	0		1.42245	0.84259
0.27711	1.70738	1.53401	2.24587	0.55952	0.10264		0.07724	0.15461	0		1.68548	0.32698
0.46185	2.0709	2.60782	2.97529	1.16402	3.38698		0	0.15461	0		1.17686	2.61332
1.86793	1.38775	2.60782	1.48764	0.194	0.35842		0	0.15461	0		1.3434	0.84856
0.99527	2.02612	2.30102	1.48764	0.62068	3.04657		0	0.14688	0		0.92663	4.20394
0.84215	1.83184	2.45442	2.30177	0.78995	0.53763		0	0.14688	0		1.92476	19.8063
0.45936	1.80408	2.14762	1.08319	1.91846	1.97131		0	0.14688	0		1.19615	7.58698
0.53591	1.77633	3.40689	4.33896	2.82126	4.65946		0	0.14688	0		1.12902	6.78529
1.45462		1.1389	0.33201	1.91846	8.06445		0	0.14688	0		1.23243	0.80895
0.84215		1.1389	2.60338	0.6771	2.50894		0	0.14688	0		1.09054	20.4521
0.45936		2.27779	3.09926	0.28213	4.48025		0	0.14688	0		1.16913	19.3486
0.61247		1.9524	1.2852	0.6771	0.80078		0	0.14688	0		0.82861	0.44111
1.22495		2.76589	2.23147		2.32226		0	0.14688	0		0.74391	0.24296
0.99527		4.39289	1.29265		1.60156		0	0.13353	0		1.44603	0.75502
0.68903		2.60319	1.42495		0.40039		0	0.11386	0		0.95256	2.65543
0.61247		2.11509	0.84202		1.4414		0	0.11386	0		0.75184	2.46273
0.84215		3.25399	0.68942		0.39567		0	0.11386	0		0.71524	1.17076
0.2989		1.36632	1.7488		1.42442		0	0.11386	0		0.71863	2.67312
1.11298		0.81861	1.03633		3.16538		0	0.11386	0		1.50353	4.75523
1.37797		2.00932	1.03633		2.21577		0	0.11386	0		1.57275	1.60133
1.2578		1.19071	1.36018		4.8272		0	0.11386	0		1.32677	37.3664
1.47976			1.7488		3.32365		0	0.11386	0		1.78297	7.48084
1.70173			1.81357		1.42442		0	0.11386	0		1.7021	5.74287
2.29363			1.55449		4.48025		0	0.11386	0		1.31573	4.34674
1.47976			1.48972		2.86736		0	0.11386	0		1.34678	0.64129
1.55375			0.92775		1.43368		0	0.11259	0		1.34148	8.02392
1.2578			0.44064		3.68881		0	0.1088	0		1.31507	0.86061
0.73988			0.44064		2.85045		0	0.1088	0		1.34527	3.54184
0.96184			0.92775		3.18579		0	0.1088	0		0.92541	0.6162
0.29595			0.50605		2.59894		0	0.09792	0		0.79124	5.83803
1.18381			0.92775		1.92824		0	0.09792	0		0.45563	7.8474
1.43148			1.51814		1.02998		0	0.09792	0		0.49786	5.47762
2.06769			1.77116		2.59894		0	0.07731	0		0.34885	4.57757
2.22674			0.59039		1.5929		0	0.07731	0		1.02699	5.03785
2.06769			1.68682		2.85045		0	0.07731	0		0.90573	5.73616
1.50871			1.01209		0.82864		0	0.07344	0		1.02366	25.4305
2.22674			0.59425		0.6445		0	0	0		0.49423	9.97071
2.22674			0.51012		2.08596		0	0	0		0.84144	2.38851
2.22674			0.34008		1.85419		0	0	0		1.70205	3.63771
1.43148			1.19028		1.08161		0	0	0		0.52304	0.69096
1.43148			1.36031		1.69967		0	0	0		0.59763	10.2857
3.87954			1.70039		0.9271		0	0	0		1.35834	1.10816
			0.8502		2.24048		0	0	0		1.14857	2.59935
			2.21051		2.31774		0	0	0		1.24427	1.80367
			2.55059		0.54081		0	0	0		0.90543	7.44981
			0		3.63112		0	0	0		0.89263	24.6981
			1.70039		2.08596		0	0	0		0.99099	6.37199
			1.7083		4.32644		0	0	0		1.079	5.30814
			2.56246		0.69532		0	0	0		0.93633	2.09776
			2.04997		0.69532		0	0	0		1.00862	0.49801
			1.7083				0	0	0		0.97589	5.38422
			0.85415				0	0	0		0.58822	0.55363
			0.68332				0	0	0		0.77062	0.95355
			0				0	0	0		0.89103	0.78528
			0.34166				0	0	0		1.28435	6.88252
			0.17083				0	0	0		0.77683	10.4275
			1.73822				0	0	0		1.43809	2.63723
			1.5644				0	0	0		1.78077	19.9071
			1.04293				0	0	0		0.85608	0.63416
			1.04293				0	0	0		1.22893	0.92941
			1.73822				0	0	0		1.59155	1.76095
			0.34764				0	0	0		0.34576	0.92122
			0.69529				0	0	0		0.77638	10.571
			1.21676				0	0	0		0.62051	8.67685
			1.21676				0	0	0		1.80545	6.01982
			0.86911				0	0	0		0.84447	3.53912
			0.86911				0	0	0		0.48623	0.22749
			1.5644				0	0	0		1.78144	14.7988
			0.34764				0	0	0		0.97623	13.2797
			1.5644				0	0	0		1.39323	1.08095
			1.21676					0	0		0.84337	3.82029
			2.03303					0	0		0.71345	4.33011
			0.91486					0	0		0.4478	2.97902
			1.52477					0	0		0.89529	9.57813
			1.32147					0	0		0.9722	7.78362
			0.40661					0	0		0.77377	21.5252
			0.71156					0	0		1.31833	0.72446
			1.01652					0	0		1.90098	22.3172
			1.11817					0	0		0.88962	1.01451
			1.01652					0	0		1.05021	59.8291
			0.50826					0	0		1.08847	1.27469
			0.53936					0	0		1.10299	18.5304
			0.53936					0	0		0.81556	10.0287
			0.53936					0	0		1.16435	17.1757
			0.53936					0	0		1.38334	4.28618
			0.84756					0	0		0.70727	3.54107
			1.00166					0	0		1.21317	3.30814
			0.61641					0	0		1.08609	3.52871
			0.77051					0	0		1.52557	0.23996
			0.8287					0	0		1.16398	7.97535
			1.16105					0	0		1.4226	5.68849
			0.77051					0	0		0.74744	12.4352
			1.16105					0	0		0.66538	6.61165
			0.92461					0	0		0.81012	11.391
								0	0		0.90735	5.56418
								0	0		1.20464	5.07257
								0	0		1.24167	3.93464
								0	0		1.63804	5.54013
								0	0		0.76424	0.21196
								0	0		1.09091	0.22843
								0	0		0.82752	5.67354
								0	0		1.84845	11.7865
								0	0		1.68687	5.24672
								0	0		1.47506	9.39708
								0	0		1.63217	4.84749
								0	0		1.71447	4.01907
								0	0		1.74642	2.92352
								0	0		1.38439	4.49401
								0	0		1.10833	3.39791
								0	0		0.94177	2.43994
								0	0		0.89179	2.71655
								0	0		1.07772	1.99916
								0	0		1.4251	6.93629
								0	0		1.46365	3.87521
								0	0		0.42804	1.71184
								0	0		1.94413	2.20549
								0	0		1.15441	0.43635
								0	0		1.92199	0.20454
								0	0		0.88654	8.39329
								0	0		1.04784	10.2447
								0	0		1.03008	7.58725
								0	0		1.03183	0.36705
								0	0		3.69561	2.04042
								0	0		1.01808	8.14758
								0	0		1.05191	2.89066
								0	0		1.32774	5.47885
								0	0		0.35141	4.07811
								0	0		0.5595	5.84626
								0	0		0.95345	5.60457
								0	0		1.39273	4.45589
								0	0		1.13172	6.43
								0	0		1.16508	34.3539
								0	0		0.80395	3.41217
								0	0		1.18193	15.0928
								0	0		0.84227	5.54947
								0	0		0.89613	7.997
								0	0		0.72911	7.10472
								0	0		0.91789	5.55008
								0	0		0.84732	1.31926
								0	0		0.79546	1.72127
								0	0		0.91178	3.61719
								0	0		1.00112	2.78543
								0	0		0.84395	6.96291
								0	0		0.86555	46.733
								0	0		0.87095	11.9691
								0	0		0.88641	24.3967
								0	0		0.72865	2.46517
								0	0		0.70653	3.86589
									0		1.0925	46.5927
									0		0.67737	1.80365
									0		0.8874	3.04263
									0		0.85013	4.52294
									0		0.80069	11.6293
									0		0.72791	1.51233
									0		0.94603	0.84837
									0		0.84074	3.37723
									0		0.81395	4.18639
									0		0.83722	5.71941
									0		0.78198	11.2421
											0.85514	3.87069
											0.77212	1.12591
											0.85948	2.25566
											0.72741	2.37237
											0.82105	2.96549
											0.9347	1.89418
											0.84318	3.1335
											0.82098	3.74928
											0.84384	0.34381
											0.8422	2.01908
											0.81861	0.3159
											0.72863	2.1212
											0.87342	5.62898
											0.77101	14.8333
											0.69258	5.40326
											1.18408	15.8419
											0.70551	3.18656
											0.69184	0.88563
											0.7109	17.9076
											0.69115	10.0055
											0.5753	21.7201
											0.6245	7.30449
											0.61527	9.10498
											1.11934	2.19471
											0.6559	1.64259
											0.60414	5.78746
											0.60642	3.75482
											0.79479	3.15962
											0.66157	10.2382
											0.89973	0.35882
											0.64087	3.69385
											1.00809	2.17918
											1.07564	4.12196
											0.83707	0.9066
											0.98591	7.37281
											0.9923	20.9206
											0.95131	1.08234
											0.87189	16.5797
											0.82113	2.42584
											1.12491	2.23025
											1.00201	13.6428
											0.9005	4.84291
											0.49202	3.27487
											0.34284	0.69611
											0.36763	1.0602
											0.81746	9.69217
											0.97665	9.72447
											0.82083	7.55245
											1.40463	1.60444
											0.90533	6.76353
											0.67449	9.40312
											1.23539	18.8878
											0.9199	8.62626
											1.10091	6.68218
											0.9622	4.86016
											1.13652	14.1702
											1.04371	4.33199
											0.7915	13.8385
											0.74683	1.34674
											0.33648	4.61205
											1.7588	3.18916
											0.66954	0.72441
											1.53989	1.31658
											1.24106	3.2854
											1.58407	0.65594
											1.46468	0.33711
											1.36155	1.13982
											1.40865	40.1996
											1.36273	1.32788
											1.5072
											1.14757
											1.24524
											1.05591
											0.90943
											0.82488
											0.86869
											0.8065
											0.5484
											1.07825
											0.61801
											0.67086
											0.66372
											0.70669
											0.62718
											0.87758
											0.81164
											0.37235
											1.0729
											1.1271
											1.15445
											1.18448
											1.35886
											0.91299
											0.88817
											0.95922
											0.93049
											1.69543
											1.62697
											1.91343
											0.77585
											0.99863
											0.52125
											0.80383
											0.6201
											0.65593
											0.6841
											1.02073
											1.05541
											1.09085
											1.02487
											0.87828
											0.90028
											1.17147
											0.91636
											0.98423
											0.94475
											1.11616
											1.09533
											0.82589
											1.04519
											0.78841
											0.26802
											0.59051
											0.79764
											0.81326
											0.82414
											1.35108
											0.82746
											0.97057
											1.20662
											0.88395
											0.6448
											1.12684
											0.67605
											0.84309
											1.05815
											0.71851
											0.86308
											1.21153
											1.27341
											0.8234
											1.12163
											1.3079
											0.74551
											0.88553
											0.80636
											0.98592
											0.99906
											1.13438
											0.99065
											0.96857
											0.77335
											0.76246
											1.00728
											0.95405
											1.13345
											1.03244
											0.79228
											0.72308
											0.52725
											0.5515
											0.67511
											0.34293
											0.60703
											0.41853
											0.6546
											0.67921
											0.60105
											0.72134
											0.50317
											0.84545
											0.52411
											0.6215
											0.5855
											0.75365
											0.81931
											0.67204
											0.78718
											1.90632
											0.92143
											0.7723
											1.08788
											0.55268
											0.73355
											0.72678
											0.74511
											0.82059
											0.97016
											0.95331
											1.08257
											0.671
											0.67147
											0.31838
											1.87754
											0.78124
											0.64504
											1.01502
											0.73504
											0.97925
											0.88287
											1.12802
											0.91923
											0.95142
											0.93163
											1.16531
											0.95595
											0.81433
											0.91347
											1.09587
											0.99903
											0.95062
											0.90985
											0.8614
											0.88303
											0.95652
											0.75547
											0.8362
											0.80754
											0.79974
											0.86592
											0.73315
											0.75262
											0.84139
											0.82526
											0.80545
											0.69693
											0.5031
											1.28012
											0.90822
											2.01137
											1.14829
											0.99144
											0.77421
											0.59033
											0.67788
											0.62779
											0.94742
											0.8705
											0.921
											1.03869
											0.60583
											0.90411
											0.86865
											1.21527
											0.71875
											0.94475
											0.93012
											0.80627
											0.72563
											0.61064
											0.90584
											0.87774
											0.53583
											0.5346
											0.52581
											0.65261
											0.99953
											0.4944
											0.4753
											0.85018
											0.64152
											0.96782
											0.62154
											0.69329
											0.94577
											0.52666
											0.59481
											0.65502
											0.45821
											0.3846
											0.60239
											0.6248
											0.54509
											0.66827
											0.60722
											0.59696
											0.69989
											0.64275
											0.56947
											0.56567
											0.51441
											0.52216
											0.53017
											0.52346
											0.53117
											0.45903
											0.53785
											0.40548
											0.28409
											0.49283
											0.49867
											0.51283
											0.66228
											0.71074
											0.29389
											0.91172
											0.88916
											0.84247
											0.94669
											0.49309
											0.94832
											0.8791
											0.91957
											0.8775
											0.4301
											1.39333
											1.02882
											0.53459
											0.23728
											0.72014
											0.59471
											0.68962
											0.73222
											0.69614
											0.83058
											1.30896
											1.48439
											1.53202
											1.6506
											1.60412
											1.68581
											1.68022
											2.16009
											1.93821
											0.61403
											1.31407
											0.52406
											1.59991
											1.63525
											1.49155
											1.63629
											1.49445
											1.38496
											1.50794
											0.74839
											0.51021
											0.44117
											1.08649
											1.05183
											2.27883
											1.14868
											0.32016
											0.82331
											1.05499
											0.6166
											0.86735
											0.39295
											0.31388
											0.79129
											0.79484
											0.90535
											0.77649
											0.68777
											1.0815
											1.00205
											0.86233
											0.62409
											0.54279
											0.60453
											0.48584
											0.75947
											0.6936
											0.65296
											0.58089
											0.90771
											0.25276
											0.69802
											0.79113
											0.43476
											0.84036
											0.43117
											0.43778
											1.01545
											0.79494
											0.73452
											1.16103
											0.73464
											0.23887
											0.29901
											0.69918
											0.30976
											0.35398
											0.35415
											0.70204
											0.72275
											0.73162
											0.64496
											0.91329
											0.67793
											0.65309
											0.80507
											0.79022
											0.70293
											0.86832
											1.23235
											0.93408
											0.6918
											0.54858
											0.33398
											0.29317
											3.52858
											1.32874
											0.62077
											2.01946
											1.18095
											1.53124
											1.25564
											1.18309
											0.84406
											1.12468
											1.08265
											0.99832
											1.40395
											1.33114
											1.15917
											0.90839
											0.8874
											1.12374
											0.60416
											1.00927
											1.27753
											1.17243
											1.23274
											0.71947
											0.57513
											1.02481
											1.01619
											1.25887
											0.90435
											0.72081
											1.12119
											0.85146
											1.11663
											0.82628
											1.05899
											1.15914
											1.07518
											1.621
											1.63108
											1.62093
											1.63541
											1.63105
											0.62637
											1.64416
											1.11725
											1.03502
											0.57864
											0.90854
											1.63571
											0.8678
											0.26368
											0.28298
											0.35809
											0.40651
											0.33853
											0.36988
											0.48055
											0.38279
											0.38208
											0.57564
											0.77858
											0.54278
											0.28303
											0.53556
											0.39237
											0.67034
											0.56254
											0.54516
											0.31202
											0.54637
											0.48452
											0.58709
											0.92937
											1.06095
											0.97237
											0.58562
											0.53145
											0.3426
											0.85827
											1.00396
											0.74091
											0.50003
											0.59113
											0.75799
											0.69935
											0.71662
											1.03095
											0.46431
											0.65854
											1.02892
											0.78411
											1.005
											0.85456
											0.31908
											0.63288
											0.45486
											0.65541
											0.62693
											0.47349
											0.63503
											0.62744
											0.27677
											0.37063
											0.2572
											1.75919
											0.47296
											0.47563
											0.38098
											1.51129
											0.90374
											1.48494
											0.45743
											1.32791
											0.31115
											0.22237
											1.01465
											0.50063
											1.71727
											1.40376
											0.87864
											1.24713
											0.73296
											1.7166
											1.22297
											0.88011
											1.21804
											0.91704
											1.17378
											1.17001
											1.43783
											1.69597
											1.25855
											1.25161
											1.24701
											1.14846
											1.31887
											1.26285
											1.71556
											1.13665
											1.17685
											1.21857
											1.2559
											1.24071
											1.3029
											0.58952
											1.86167
											1.2568
											1.48936
											1.39867
											1.34596
											1.3088
											2.04425
											1.68745
											1.72733
											1.86565
											1.40283
											0.36458
											1.61547
											1.46473
											1.54811
											0.78197
											0.86771
											1.33189
											0.97317
											2.10908
											1.02174
											2.13358
											0.88346
											1.14152
											0.63921
											1.39277
											2.0633
											1.40901
											1.28809
											0.68644
											2.04737
											1.21117
											1.2072
											1.26669
											1.14481
											1.5918
											1.15417
											1.14076
											1.14323
											1.03472
											1.04911
											1.00833
											0.87683
											1.06649
											0.76315
											0.89375
											0.80847
											1.40557
											0.85109
											0.9103
											0.87033
											0.67063
											0.72274
											0.67548
											0.73
											0.65257
											0.49489
											2.0298
											0.36803
											0.59463
											0.65783
											0.69633
											0.68545
											0.77076
											1.02723
											1.09667
											0.9506
											0.89594
											0.8634
											1.65546
											1.76356
											0.46865
											0.84355
											0.85276
											1.68992
											0.99939
											1.78382
											0.86945
											0.95481
											1.63949
											1.29545
											0.79381
											0.88163
											1.30345
											0.76734
											1.31886
											1.62025
											1.08645
											0.75922
											0.56235
											0.8271
											1.40364
											1.12739
											0.70798
											0.68094
											0.57596
											1.42301
											0.95694
											1.01742
											0.57442
											1.10167
											1.44611
											1.78107
											1.14503
											1.40665
											1.27127
											1.56551
											1.27644
											1.68264
											1.49196
											1.50224
											0.42502
											0.98645
											1.07568
											1.08081
											0.72159
											0.53352
											1.06757
											1.14352
											0.33433
											0.41284
											1.57502
											0.59583
											0.39058
											1.45552
											1.15276
											1.16174
											1.476
											1.20614
											0.36968
											0.81833
											0.57779
											0.38067
											0.74097
											0.96355
											0.92337
											0.84803
											2.04368
											1.01101
											1.14158
											1.71357
											1.26306
											1.51291
											0.9146
											1.59556
											1.13631
											1.01739
											1.24664
											1.04604
											1.89151
											1.8578
											1.146
											1.01222
											1.09976
											0.79616
											0.53304
											0.7198
											0.51035
											0.89197
											0.72307
											0.8029
											0.79853
											0.75532
											0.74442
											0.71587
											0.72005
											0.57767
											1.65245
											1.16662
											0.71393
											1.33506
											0.579
											1.05133
											0.79441
											0.8064
											0.58208
											0.68022
											0.69986
											0.7969
											1.07818
											0.83939
											0.68993
											1.02345
											0.63082
											0.57932
											0.42879
											0.53788
											0.52641
											0.41929
											0.31277
											0.32282
											1.22001
											1.36659
											0.85772
											1.0241
											1.58551
											1.2551
											0.41844
											1.17021
											0.53924
											0.60979
											0.66766
											0.60691
											0.63139
											0.6802
											0.67077
											0.71745
											0.60512
											1.25051
											0.5759
											1.14066
											0.75092
											0.68422
											0.85319
											1.14642
											0.49854
											1.09708
											0.36867
											0.57404
											0.30313
											0.38086
											0.7031
											0.6795
											0.99134
											0.82591
											1.33463
											1.13111
											0.70802
											0.44167
											0.33355
											0.8601
											0.86908
											0.82347
											0.94843
											0.77263
											0.92682
											0.71487
											0.80271
											1.03835
											0.55679
											0.73321
											0.58166
											1.21457
											1.32917
											1.03367
											1.12504
											0.58188
											0.46852
											1.04284
											0.82356
											0.97083
											1.10005
											0.65844
											1.21571
											1.13753
											0.98983
											0.76336
											1.67357
											1.08643
											1.42331
											1.70804
											0.97082
											1.25808
											0.89626
											0.8496
											0.83788
											0.76316
											1.14165
											1.0408
											1.0006
											0.94514
											1.15493
											1.17507
											0.69189
											1.04448
											0.9504
											1.03389
											0.92958
											0.90724
											1.08181
											1.01586
											1.13641
											0.89054
											0.85216
											0.63661
											1.0128
											0.80696
											0.51067
											0.79575
											0.60441
											1.63281
											0.81825
											0.99053
											0.8892
											1.19224
											0.72293
											1.18469
											1.44761
											1.88653
											1.35012
											2.00805
											1.6839
											1.32334
											1.7665
											1.72894
											1.67429
											1.93206
											1.59918
											2.05452
											1.23934
											1.9564
											1.51787
											1.51331
											1.83146
											1.26996
											1.34232
											1.26556
											1.04372
											0.89719
											1.27889
											0.98238
											1.34542
											1.53946
											1.23048
											1.71343
											0.86287
											1.0703
											1.31639
											1.34428
											0.72495
											1.3362
											1.01595
											1.3673
											1.59662
											1.16402
											0.84239
											1.38645
											1.16316
											1.38016
											0.95771
											1.13197
											1.46852
											0.82739
											1.02919
											1.07222
											1.07191
											1.48772
											1.3223
											1.28896
											1.04676
											0.54643
											1.12655
											1.06326
											1.21432
											0.90053
											1.39756
											1.5274
											1.3398
											1.52926
											1.38293
											1.12097
											1.18518
											1.32977
											1.05796
											0.89965
											1.0963
											1.1154
											1.70213
											1.6
											0.97801
											1.59375
											1.33065
											1.07715
											1.64745
											0.73962
											0.65814
											0.81659
											0.86088
											1.2961
											0.78222
											0.63351
											0.23805
											1.21579
											3.63653
											1.19162
											1.1756
											1.02366
											1.31741
											1.22462
											1.25362
											0.99912
											1.16613
											1.27132
											1.29368
											1.21767
											1.43038
											1.43874
											1.08341
											1.12567
											1.12405
											1.53483
											0.95261
											1.25163
											1.02499
											1.37357
											0.87085
											1.0276
											1.37798
											2.00798
											0.96212
											1.12139
											0.79205
											0.9534
											0.96773
											1.07328
											1.10314
											0.97536
											0.84134
											1.12535
											1.06971
											0.95605
											1.19975
											1.11913
											1.06602
											1.42919
											1.10511
											0.95786
											1.98777
											0.93212
											1.37655
											1.51184
											0.35452
											1.19192
											1.19838
											0.56922
											0.66731
											0.89354
											1.68843
											1.03235
											0.53777
											0.21422
											0.81373
											0.97668
											1.49857
											1.31108
											0.75312
											0.99744
											0.80545
											0.99835
											1.13202
											1.07052
											1.17199
											1.21885
											1.41463
											1.15301
											1.22512
											1.45563
											1.17009
											0.56304
											0.82288
											1.34845
											1.14295
											1.10541
											0.63533
											0.90038
											0.6815
											0.86342
											0.77095
											1.11215
											1.15465
											1.16783
											1.07614
											0.81021
											1.79073
											0.96351
											0.99136
											1.00735
											1.62086
											1.19688
											0.89805
											0.63866
											0.96289
											0.92674
											1.10568
											1.05865
											0.49357
											1.31937
											1.23957
											1.05106
											1.14071
											1.44776
											0.94713
											1.08001
											1.12615
											1.17755
											1.26497
											1.21446
											0.88733
											1.11145
											1.01245
											0.75124
											0.84728
											0.8429
											0.70967
											0.84315
											0.87652
											0.93465
											0.80244
											0.7991
											0.84645
											0.68558
											0.81889
											1.21794
											1.02323
											0.91564
											1.16203
											1.03383
											0.76329
											0.99455
											1.32946
											1.40929
											1.12901
											1.62313
											1.57678
											1.38393
											1.26385
											1.22153
											1.48155
											1.64775
											1.57062
											1.53267
											1.34476
											1.54381
											1.51769
											1.62815
											1.38667
											1.22496
											1.57141
											1.17933
											1.32831
											1.57469
											1.67811
											1.42875
											0.89183
											1.68436
											1.3114
											1.30885
											1.44935
											0.5899
											1.53889
											0.8901
											2.48547
											1.63503
											1.18391
											1.90397
											1.10669
											1.59538
											1.80621
											1.54621
											1.47387
											1.43749
											1.39672
											2.21371
											2.44206
											1.11158
											1.61032
											1.66644
											1.4237
											2.35196
											0.93428
											1.49823
											1.41191
											1.35703
											1.49433
											0.98823
											1.07407
											1.17407
											1.64531
											1.24998
											1.12412
											0.92085
											1.39692
											0.97142
											1.43988
											0.40755
											1.36797
											1.20033
											0.42712
											1.59692
											1.72193
											1.57603
											1.19547
											1.64202
											1.65922
											1.77317
											1.63378
											1.66875
											1.452
											1.40042
											1.55581
											1.52698
											1.55911
											1.43345
											1.43864
											1.53388
											1.74767
											1.7043
											1.80905
											1.71139
											1.86646
											1.56256
											1.62274
											1.71608
											1.84046
											1.70053
											1.90544
											1.77838
											2.03619
											1.57409
											1.63151
											1.42372
											1.56396
											1.51098
											1.54826
											1.42209
											1.47629
											1.81032
											1.64276
											1.61616
											1.58391
											0.99936
											1.76229
											0.95965
											0.87414
											1.45465
											0.83681
											0.81931
											0.95309
											0.3938
											1.0994
											1.74765
											0.90292
											1.45682
											0.66256
											1.05525
											0.9286
											0.7538
											0.88035
											0.88421
											0.79573
											0.82416
											0.93983
											0.75243
											0.6902
											0.92116
											0.74407
											0.90361
											1.06524
											0.87605
											1.71639
											1.57061
											1.24838
											1.42276
											1.40722
											1.2492
											1.40646
											1.10909
											1.38838
											1.54076
											0.69038
											0.99726
											1.36673
											0.86419
											1.13205
											1.07449
											1.15377
											0.98647
											0.94117
											1.01496
											1.22154
											1.2646
											0.88201
											1.09042
											1.39871
											0.83387
											0.95709
											0.93559
											0.79874
											0.72951
											0.82428
											0.85979
											0.94902
											0.98297
											0.82697
											0.96257
											1.13612
											1.11105
											1.2549
											1.16305
											1.10705
											1.23902
											1.11748
											1.16855
											1.1715
											1.08057
											1.27539
											1.39934
											1.43486
											1.03023
											1.50552
											1.69325
											1.68352
											1.6957
											1.72462
											1.68973
											1.58611
											1.62087
											1.74343
											1.69682
											1.06464
											0.99799
											1.04975
											1.18517
											1.15658
											1.29255
											1.17731
											1.42214
											1.04659
											1.10696
											1.38758
											1.61682
											1.55873
											1.40471
											1.88722
											1.46804
											1.4678
											1.49989
											1.38723
											1.48403
											1.50893
											1.54923
											1.36748
											1.29273
											1.11161
											1.02583
											1.05235
											1.08261
											1.30525
											0.77758
											1.0415
											1.19208
											1.19401
											0.89916
											1.81921
											0.76937
											1.02167
											1.06079
											1.19109
											1.26186
											0.94499
											1.1178
											0.5821
											1.19953
											0.97754
											1.06194
											1.26143
											1.39415
											1.23393
											1.14499
											0.92207
											0.85427
											1.14959
											0.81866
											1.07383
											1.39161
											0.86604
											1.01789
											0.71184
											0.67124
											0.2573
											0.90094
											1.28596
											1.1613
											0.51514
											1.56531
											2.35578
											1.42369
											0.82216
											3.08685
											1.55499
											1.66751
											1.16319
											1.52942
											1.11982
											1.61078
											1.20415
											1.19734
											1.08854
											1.12378
											1.21876
											1.15156
											1.88679
											0.89286
											1.21211
											1.04026
											1.79791
											1.79034
											1.86957
											1.80032
											1.64991
											1.33718
											0.86004
											1.50555
											1.28825
											1.45609
											1.3242
											1.37488
											1.34949
											1.4706
											1.4404
											0.91762
											1.00489
											1.48537
											1.26604
											1.43906
											1.35456
											1.20838
											1.65517
											1.51922
											1.68368
											1.26391
											1.43761
											1.60542
											1.56746
											1.31598
											1.59154
											1.26748
											1.57474
											1.5002
											1.49592
											0.70383
											1.08073
											0.8902
											1.15558
											1.11051
											1.0053
											1.41784
											1.18887
											1.54893
											1.43475
											1.09216
											1.67934
											1.22725
											1.88328
											4.39685
											1.44037
											0.94223
											0.68187
											0.90922
											1.76666
											1.31164
											2.07549
											1.6982
											1.09432
											1.79778
											1.14367
											0.82852
											0.89068
											0.86892
											0.85214
											0.89906
											1.27973
											0.79195
											0.62982
											1.15108
											1.06497
											0.9196
											1.29374
											1.45556
											1.389
											1.40516
											1.83937
											1.27119
											1.70524
											1.92687
											1.84577
											1.73644
											1.75475
											1.78439
											1.77866
											1.76454
											1.42329
											1.70844

## Sheet: Fig.7b,c,e
Fig.7b			Fig.7c			Fig.7e
Freq Pillar	Freq. Modiolar		%dF/Fo - Pillar	%dF/Fo -Modiolar		S	M	S-Pillar	S-Modiolar	M-Pillar	M-Modiolar
0.60599	0.58817		5.44494	3.11525		0.16667	0.4	0	0	0.33333	1
0.5347	0.21388		5.73914	2.56355		0.2	0.2	0.33333	0	0.33333	0
0.67728	0.64164		4.28648	3.53914		0.25	0.5	0	0.5	0	0.66667
0.42776	0.5347		1.87527	0.80773		0.14286	0.25	0.33333	0	0.5	0
0.60599	0.42776		4.96265	2.73238		0.14286	0.25	0	0.25	0	1
0.6951	0.60599		3.92723	1.36833		0.11111	0.2	0	0.25	0.33333	0
0.85551	0.92681		4.22862	2.44701		0.16667	0.25	0.33333	0	1	0
0.90898	0.74857		5.61628	2.96245		0.25	0.16667	0	0.33333	0	0.25
0.5347	0.58817		3.03831	2.48886		0.1	0.2	0	0	0	0.33333
0.48123	0.58817		1.36831	0.83414		0.14286	0.25	0	0.5	0	0.5
1.41454	0.65286		4.47505	2.42932		0.125	0.25	0	0.25	0.5	0
1.0609	0.38084		0.55205	0.41925		0.125	0.2	0	0.25	0.5	0
1.08811	0.89769		1.21702	0.54749		1	0.25		1	0	0.5
1.0337	0.89769		1.58974	0.51857		0.25	0.33333	0.5	0	0	0.5
0.73447	0.48965		1.44112	1.1279		0.125	0.33333	0	0.25	1	0
0.81608	0.40804		1.89392	1.23224		1	0.75	1	1	0.66667	1
1.46895	0.81608		2.67774	1.58669		0.4	0.25	0	0.66667	0	0.5
0.9793	0.81608		1.79066	0.34166		0.16667	0.2	0	0.25	1	0
0.96361	0.8877		1.0791	0.71847		0.4	0.2		0.25	0	0.33333
0.65347	0.39877		1.279	0.85967		0.125	0.25	0	0.5	0	0
0.43133	0.52796		1.35682	1.46645		0.25	0.33333	0.5	0	0.33333
0.45269	0.39877		1.33062	0.72468		0.25	0.2	0	0.5	0	0.5
0.90818	0.79754		2.2874	1.14173		0.2	0.33333	0	0.33333	0	0
0.61164	0.42573		1.05937	0.53994		0.16667	0.25	0	0.5	0.5	0
0.79194	0.29374		2.19766	1.60108		0.25	0.2	0.33333	0	0.33333	0
0.53356	0.39597		2.20375	1.50902		0.16667	0.4	0.25	0	0.5	0.33333
1.06152	0.64139		1.87287	0.83356		0.25	0.25	0.25	0.33333	0.5	0
0.8273	0.47965		1.02432	0.81431		0.125	0.25	0	0.33333	0	1
0.45269	0.46757		3.74931	3.15828		0.375	0.33333	0.75	0	1	0
0.3235	0.31171		2.70854	1.28688		0.14286	0.125	0	0.25	0	0.25
0.8245	0.21567		0.71289	0.81976		0.2	0.25	0	0.5	0	1
0.15482	0.43349		2.21608	2.70467		0.22222	0.2	0	0.25	0	0.33333
0.41345	0.62853		2.40925	2.33031		0.4	0.2	0.66667	0	0.33333	0
0.32284	0.23277		2.4081	1.46332		0.16667	0.2	0	0.33333	0	0.33333
0.51642	0.4605		0.32679	0.70045		0.16667	0.25	0	0.25	0	0.5
0.45225	0.62655		0.90908	1.47346		0.33333	0.125	0	1	0	0.25
0.41345	0.41072		1.17855	0.56388		0.25	0.2	0	0.5	0	0.33333
1.11696	0.84557		0.33717	0.20831		0.16667	0.25	0.33333	0	0	0.33333
0.8779	0.9289		1.15991	0.71205		0.16667	0.2	0.33333	0	0.33333	0
0.77499	0.7265		0.62854	0.87807		0.5	0.25	0.5	1	0	0.4
0.81028	0.89945		0.94561	0.56057		0.16667	1	0	0.5	1	1
0.18859	0.20879		0.4798	0.40522		0.125	1	0.25	0	1	1
1.50871	1.48177		0.71211	0.37237		0.16667	1	0	0.25	1	1
0.30982	0.24247		1.20881	0.65599		0.2	0.2	0	0.33333	0.5	0
0.48494	0.3233		0.72878	0.41364		0.16667	1	0	0.2	1	1
0.31656	0.27615		0.60799	0.26141		0.33333	0.57143		0	0.66667	0.5
0.20475	0.18859		1.81607	1.02612		0.11111	0.5	0	0		0.5
0.18859	0.20475		2.39986	2.07277		0.16667	0.25	0.33333	0	0.5	0
1.03095	0.59271		1.38147	1.13029		0.33333	0.2	0	0.5	0.33333	0
0.53883	0.85314		2.01894	0.8472		0.14286	0.16667	0	0.2	0	0.25
1.88589	1.40095		1.80303	0.94747		1	0.2	1		0	0.33333
1.03384	1.11337		1.22705	1.32665		0.25	0.2	0	0	0	0.33333
1.37846	1.16639		1.239	0.47623		0.2	0.33333	0	0.5	0	1
2.06769	1.37846		1.30791	0.29577		0.14286	0.125	0.5	0	0.33333	0
2.06769	1.27242		2.00228	1.27556		0.25	0.25	0	0.33333	0	1
2.78343	1.98816		1.48952	1.51102		0.16667	0.25	0	0.2	0	0.5
1.27242	1.67006		1.14352	1.43302		0.14286	0.25	0	0.2	0	1
2.22674	1.74958		0.07522	0.12871		0.16667	0.2	0	0.2	0.33333	0
1.511	1.59053		0.52799	0.69279		0.14286	0.25	0	0.25	0	0.33333
1.43148	0.95432		2.12733	1.50155		0.14286	0.25	0.33333	0	1	0
0.81587	0.64604		0.74102	0.43001		0.25	0.2	0	0.5	0.33333	0
0.29147	0.3672		1.89848	0.63823		0.14286	0.33333	0.5	0	0	0.5
0.70916	0.66211		2.67566	2.55324		0.25	0.25	0	0.5	0.5	0
0.99144	0.67932		2.97279	2.57817		0.2	0.2	0	0	0.5	0
0.98532	0.83194		3.31857	1.41896		0.16667	0.16667	0.33333	0	0.33333	0
1.29285	0.70916		1.09957	0.76978		0.4	0.33333	0.5	0.33333	0	1
1.16892	0.82391		4.0645	2.50174		0.16667	0.125	0.33333	0	0	0.2
1.94387	1.1257		1.05426	0.78336		0.2	0.25	0	0.33333	0	0.33333
1.13832	1.01554		1.01829	0.59648		0.25	0.2	1	0	0	0.5
1.5365	1.13717		2.07272	1.41057		0.25	0.33333	0.25	0.33333	0.33333
1.00062	0.65867		1.74122	0.53364		0.25	0.25	0	0.5	0.5	0
0.8734	0.75639		2.41499	0.57327		0.125	0.33333	0	0.33333	0.33333
0.6561	0.19066		1.54204	0.48077		0.16667	0.2	0	0.33333	0.33333	0
0	0.09963		3.10887	2.41507		0.2	0.2	0.5	0	0.5	0
0.50796	0.30571		1.23385	0.37177		0.11111	0.25	0	0	0	1
1.0789	0.84273		0.72858	0.84722		0.125	0.2	0.25	0	0	0.5
1.25294	0.92288		2.08278	1.45532		0.125	0.125	0	0.25	0	0.2
0.46376	0.63063		0.76599	0.71754		0.28571	1	0.33333	0	1	1
0.40534	0.27238		1.4696	0.80727		0.14286	0.5	0	0.33333	0.5	0.5
0.32118	0.14426		1.32926	0.73922		0.2	0.2	0	0.33333	0	0.33333
0.25589	0.21067		1.6065	1.56902		0.16667	0.2	0	0.2	0.33333	0
0.40045	0.19066		2.25195	2.60595		0.2	0.25	0.33333	0	0	0.33333
1.2393	0.5508		3.88152	2.99747		0.16667	0.2	0	0	0.33333	0
0.1377	0		4.03017	2.99743		0.5	0.2	1	0.66667	0	0
0.1377	0.0459		4.15507	3.06645		0.28571	0.2	0.66667	0	0.5	0
0.03443	0.0918		4.21879	3.24953		0.2	0.5	0.33333	0	0	0.66667
0.1377	0		2.85414	1.44916		0.14286	0.25	0.33333	0	0	0.5
0.89505	0.89505		1.43928	0.72288		0.2	0.5	0.5	0	0.5
0.99789	0.95887		2.52397	0.23654		0.14286	0.25	0.5	0	1	0
1.33545	0.97677		2.93727	1.27542		0.16667	0.75	0.33333	0	1	0.5
0.69848	0.46565		1.66045	0.56499		0.2	0.33333	0.33333	0	1	0
1.10088	0.80826		1.52938	0.42934		0.125	1	0	0.25	1	1
1.19717	1.12653		0.74528	0.51978		0.125	1	0	0.25	1	1
1.08275	0.82827		1.69784	0.45403		0.16667	1	0.33333	0	1	1
0.93626	0.95928		2.35698	2.45638		0.16667	0.5	0.33333	0	0	1
1.35803	1.04513		2.66426	2.02484		0.25	0.25	0.5	0	0.5	0
1.19028	1.07427		1.2856	0.8951		0.16667	1	0	0.2	1	1
1.61337	1.29019		1.02253	0.64884		0.2	1	0	0.5	1	1
1.42253	1.29742		1.40748	0.90492		0.33333	1	0.5	0		1
1.22633	1.09095		2.06047	1.52878		0.16667	1	0	0.2	1
1.30979	0.99839		2.21524	1.23507		0.11111	0.5	0	0	0	1
1.29366	1.00911		0.78633	1.53465		0.33333	0.2	0	0.5	0	0.33333
1.39578	1.20304		1.2902	1.30724		0.33333	0.75	0	0.5	0.5	1
0.9558	1.1151		2.01711	1.33248		0.2	0.5	0	0.25	1	0
1.46092	1.10659		2.36036	1.46133		0.2	0.85714	0	0.33333	1	0.75
0.25864	0.25864		2.33461	1.67759		1	1	1	1	1	1
0.71125	0.38795		1.87439	1.37357		0.16667	1	0	0.2	1	1
0.12932	0.28019		1.50847	1.34899		0.125	0.25	0	0.33333	0	0.5
0.3233	0.6897		1.12351	0.38462		0.5	0.25	0	1	1	0
0.12932	0		2.38435	1.14969		0.2	0.8	0.5	0	1	0.75
0	0.19398		1.76083	0.75495		0.11111	0.25	0.5	0	1	0
0	0.26941		0.71283	0.70666		0.2	0.14286	0	0	0.5	0
0.10777	0.25864		0.83483	0.7011		0.5	1	0	1	1	1
0.12932	0		2.19424	0.78016		0.25	1	0	0	1	1
0.12932	0.04311		0.74996	1.00565		0.11111	0.33333	0	0	1	0
2.47437	2.04042		0.47473	0.40959		0.2	0.25	0	1	0.5	0
1.13699	1.0891		1.05634	0.4819		0.14286	0.33333	0.33333	0	0.5	0
1.72709	1.58755		0.95103	0.7818		0.25	0.4	0.5	0	1	0
1.35163	1.06605		0.5377	0.36532		0.2	1	0	0.33333	1	1
0.73965	0.29265		0.94931	0.85569		0.16667	1	0.25	0	1
3.66204	1.77018		0.97041	0.74021		0.33333	1	0.33333	0.33333	1	1
1.11394	0.97557		1.46512	1.12591		0.14286	0.71429	0.5	0	1	0.5
0.81594	0.89044		2.21179	1.19862		0.16667	0.4	0.33333	0	1	0
1.58577	0.87802		2.51353	2.0304		0.14286	1	0.33333	0	1	1
0.59244	0.75385		3.20648	1.36258		0.16667	0.2	0.25	0	0	0.5
0.61905	0.89222		0.95598	0.48926		0.11111	0.33333	0	0	0	0
1.27713	0.75563		1.60927	1.07157		0.11111	0.5	0	0	0	0.66667
0.3148	0		1.35151	0.97216		0.11111	0.5	0	0	0.66667	0
0.3148	0.3148		0.97543	0.19799		0.2	0.25	0	0.33333	0	0.5
1.04932	0.3148		0.3604	0.19068		0.14286	0.16667	0.33333	0	0	0
0.16115	0.05247		1.0377	0.47156		0.16667	0.25	0.33333	0	0	0.5
0.2361	0		1.62551	0.5169		0.25	1	0.5	0	1	1
0.30359	0		0.81965	0.46441		0.11111	0.33333	0.25	0		0.5
1.00628	0.59449		1.64113	1.42368		0.14286	0.25	0.33333	0	0	0.5
0.34953	0.12932		1.16718	1.14915		0.14286	0.16667	0.33333	0	0.33333	0
1.20346	1.09362		1.33645	1.18375		0.14286	1	0.33333	0	1	1
1.16406	0.43458		3.30899	2.14766		0.14286	0.25	0	0	0	0.5
0.3725	0.13969		1.00205	1.25352		0.16667	0.5	0	0	0.5	0.5
0.3725	0.3725		0.42625	0.49904		0.16667	0.125	0	0.33333	0.33333	0
0.48712	0.17192		0.67331	0.85819		0.16667	0.16667	0	0.25	0.33333	0
0.18625	0		0.66952	0.79595		0.25	0.25	0.5	0	0	1
1.32703	0.53547		1.85072	1.61674		0.11111	0.2	0.5	0	0.5	0
0.27938	0.17073		2.8778	2.51351		0.16667	0.14286	0.5	0	0	0.33333
0.75694	0.21431		3.34787	3.30149		0.25	0.33333	1	0		0
0.08596	0.09313		2.55614	2.11559		0.2	1		0	1	1
1.48838	0.93024		1.25655	0.86295		0.33333	1	0.33333		1	1
0.6412	0.52606		1.66288	1.7786		0.11111	1	0	0	1	1
0.86285	0.51932		2.65875	2.56047		0.16667	1	0.5	0	1	1
1.85161	0.22084		0.91581	-0.10814		0.16667	1	0	0.5	1	1
1.19071	1.05212		0.55766	0.5014		0.5	1		0	1	1
0.79946	0.7		0.73131	0.32003		0.16667	1	0	0.33333	1
1.0668	0.61943		0.506	0.4156		0.33333	1	0	1	1	1
1.13563	1.34211		1.01165	0.47841		0.2	0.5	0.5	0	0.33333	1
0.41534	0.40729		1.06408	0.44502		0.16667	1	0.25	0	1
0.62908	0.48472		0.55856	0.22849		0.16667	1	0.33333	0	1	1
0.8834	1.10142		1.33733	0.77304		0.16667	1	0.33333	0	1	1
0.75572	0.61377		0.68988	0.47934		0.16667	1	0.25	0	1	1
0.80304	0.98957		0.92883	0.64077		0.25	0.75	0.5	0	1	0.5
0.92014	0.65972		1.05622	0.54448		0.25	1	0	0	1	1
0.50486	0.35567		1.65278	0.81234		0.11111	0.25	0	0	0	0.5
1.41093	1.34211		0.71741	0.67028		0.2	0.66667	0	0.33333	1	0
0.40675	0.40675		1.02019	0.5124		0.11111	1	0	0	1	1
0.6508	0.3254		1.24131	1.24841		0.14286	0.25	0	0	0	0.5
1.03043	0.4881		0.88074	0.36809		0.28571	0.66667	0.33333	0	0	1
0.40675	0.75926		0.31187	0.23434		0.2	0.25	0	0.33333	0.5	0
1.22025	1.3016		0.33389	0.24821		0.125	0.2	0	0	0	0.5
1.26092	1.4643		1.57684	0.40787		0.16667	0.8	0.5	0	1	1
0.89485	1.01687		0.22662	0.06354		0.16667	0.25	0.5	0	0.5	0
1.22025	0.9762		1.50761	1.09086		0.25	0.25	1	0	0	1
2.44049	2.11509		1.65614	0.62088		0.2	0.33333	1	0	0	1
0.61571	0.34206		0.56405	0.4735		0.2	0.33333	0	0.33333	0	0
0.63851	0.27365		0.42153	0.37043		0.14286	0.25	0.33333	0	0	1
0.37626	0.34206		0.30898	0.27967		0.11111	0.33333	0	0.25	1	0
0.20524	0.13682		0.41496	0.22685		0.5	0.2		0.5	0	0.5
0.27365	0.31925		2.43444	1.74207		0.33333	0.25	0.33333	0	0.5	0
0.04349	0		2.3475	1.36316		0.11111	0.2	0	0	0.33333	0
0	0.26092		2.05839	0.89919		0.25	0.2	0.5	0	0.5	0
0.17395	0		1.84851	0.85635		0.16667	0.2	0	0.2	0	0.33333
0.26092	0.04349		2.25005	1.16954		0.14286	0.33333	0.5	0	0.33333
0.17395	0		2.90397	2.0975		0.16667	1	0	0.2	1	1
0.13682	0.13682		2.64799	1.65153		0.5	0.5	0.5	0.5	0.5	0.5
0.73447	0.58758		1.7879	1.36625		0.33333	0.2	0	0.5	0	0.33333
0.88137	0.99888		2.28127	1.11962		0.125	0.25	0	0.2	0.33333	0
0.95481	0.88137		2.00062	1.456		0.11111	0.33333	0.25	0	0	0.5
0.80792	1.10171		1.98937	1.09048		0.14286	0.33333	0	0	0.33333
1.86066	1.61584		1.08171	0.29825		0.14286	0.16667	0	0.33333	0.5	0
2.20342	1.10171		0.58387	0.49745		0.16667	0.2	0.5	0	0.33333	0
3.08478	0.73447		0.98272	0.42481		0.09091	0.2	0	0	0.33333	0
1.3156	1.28731		0.70558	0.40782		0.11111	0.25	0	0	0.5	0
1.62422	1.06608		1.06493	0.27402		0.25	0.5	0	0	0	0
1.13505	1.07867		0.57947	0.40469		0.25	0.2	0	0	0.33333	0
1.15208	1.23349		1.53743	0.61246		0.125	0.25	0	0	0	1
2.0471	1.13777		0.70559	0.10229		0.33333	0.5		0	0.5	0
1.51531	1.65202		1.08422	0.96704		1	0.2		1	0.33333	0
1.29083	1.17147		0.48183	0.28911		0.11111	0.33333	0.25	0	0.5
1.7545	1.18241		1.85361	1.24675		0.125	0.16667	0	0.16667	0.5	0
1.54325	1.0672		1.82945	1.23235		0.125	0.2	0	0.16667	0.5	0
1.2645	1.26879		2.77004	1.20525		0.125	0.2	0	0.33333	0	0
1.26488	1.26343		2.57875	1.36971		0.14286	0.33333	0	0.5	1	0
0.81029	0.64002		2.26497	0.63401		0.16667	0.2	0.5	0	0.5	0
0.72167	0.71183		3.09363	0.85105		0.25	0.25	0.33333	0	0	1
0.78568	1.07286		2.73772	1.18126		0.125	0.16667	0	0.16667	0.33333	0
1.66982	1.44827		1.86011	0.87609		0.25	0.2	1	0	0	0.33333
0.5149	0.66259		0.65725	0.50534		0.5	0.2	0.5		0	0.5
1.00722	0.88414		1.0914	0.64274		0.33333	0.33333		0.5	0.5
0.87081	1.01987		0.32466	0.42443		0.14286	0.2	0.33333	0	1	0
1.19048	1.158		0.4068	0.24756		0.14286	0.25	0.33333	0	0	0.33333
0.81029	0.97082		1.07344	0.46103		0.25	0.125	1	0	0	0.2
0.77747	0.74311		1.15911	0.45224		0.16667	0.4	0.5	0	0.33333	0.5
0.87594	0.67121		2.05158	0.71565		0.16667	0.25	0	0.2	1	0
0.76106	0.6067		2.38377	0.69839		1	1	1	1	1	1
0.93337	0.71183		1.7623	1.26356		0.2	0.25	0.33333	0	0.5	0
0.55318	0.69815		1.15501	0.16471		0.125	0.25	0	0.16667	0	0
0.48373	0.20756		1.63022	0.52189		0.16667	0.33333	0	0.33333	0.5
0.73074	0.63867		0.86159	0.53044		0.125	0.2	0	0.16667	0	0.33333
0.34568	0.32832		1.52469	0.81977		1	0.33333	1		1	0
0.69058	0.75964		0.93626	0.38556		0.14286	0.125	0	0.2	0	0.25
0.59889	0.72569		0.71712	0.46906		0.11111	0.2	0.25	0	0	0.33333
0.41454	0.48018		0.80378	0.57199		0.16667	0.2	0.5	0	0.33333	0
0.50669	0.43191		0.51287	0.63353		0.125	1	0	0.16667	1	1
0.3224	0.32626		0.66459	0.82899		0.25	0.14286	0.33333	0	0.5	0
0.23028	0.61552		0.99967	1.06856		0.16667	0.4	0	0	1	0.25
0.51564	0.19573		3.17133	1.18663		0.125	0.14286	0	0.25	0.33333	0
0.61552	0.61552		1.45414	0.74998		0.16667	0.4	1	0	0.5	0.33333
0.40374	0.55023		1.91718	1.0632		0.25	0.25	0.33333	0	0	1
0.40661	0.50826		0.87639	0.54295		0.125	0.14286	0	0.16667	0.5	0
0.10165	0.25413		5.52834	3.91807		0.5	0.25		0.5	0	0
0.60991	0.67768		3.73264	2.58722		0.14286	0.4	0.5	0	0.33333	1
0.30495	0.60991		1.85142	1.16878		0.14286	0.2	0	0.5	0.33333	0
0.40661	0.40661		3.41607	1.68875		0.75	0.25	1	0.66667	0.5	0
0.55908	0.30495		3.58333	2.47927		0.2	0.2	0.33333	0	0.5	0
0.60991	0.71156		4.7122	3.53404		0.25	0.33333	0	0.5	0	1
0.71156	0.83863		5.3459	4.67042		0.33333	0.2		0.5	0	1
0.45743	0.96569		0.7365	0.61893		0.11111	0.25	0.2	0	0.5	0
0.71156	0.50826		1.24082	0.56642		0.25	0.33333	0	0	0	0.5
0.50826	0.50826		0.2163	0.49668		0.33333	0.25	0	0.5	0.33333	0
0.45743	0.30495		2.14667	0.52797		0.14286	0.125	0.33333	0	0.33333	0
1.10711	1.00851		1.91045	0.51929		0.14286	0.2	0	0.33333	0	0.5
1.44031	1.1669		0.96484	2.25627		0.11111	0.25	0	0.25	1	0
1.01446	1.00475		0.53808	0.54972		0.16667	0.25	0	0	0	0.5
1.21165	0.72164		0.90031	0.79243		0.16667	0.33333	0	0.5	0.5
0.74123	0.27796		0.18765	1.13027		0.125	0.25	0	0.16667	0	0
0.19719	0.39438		0.1195	0.25548		0.8	0.2	1	0.66667	0.33333	0
1.19085	0.72164		1.54295	1.08573		0.25	0.2	0.4	0	0.5	0
1.23421	0.95327		0.89321	0.55693		0.5	0.25	0.5		0	0
1.42546	0.92654		0.23292	0.17905		0.14286	1	0	0.33333		1
1.95973	1.08798		0.45825	0.4805		0.14286	0.25	0	0.33333	0.5	0
1.3951	1.21763		1.6944	0.25404		0.14286	1	0	0	1	1
1.28862	1.01699		0.25553	0.44132		0.33333	0.75		0.33333	0.5	1
0.74536	1.13578		1.34948	1.12975		0.33333	0.28571	0.5	0	0.33333	0.25
1.3951	1.33469		0.8185	0.34333		0.125	0.2	0	0.16667	0	0.5
1.71454	1.04017		0.4974	0.49908		0.25	0.14286	0	0	0.5	0
1.46971	1.28862		1.73789	1.38719		0.25	0.25	1	0		0.33333
0.55199	0.30801		0.53049	0.27089		0.09091	0.25	0	0	0	1
0.37868	0.39651		0.37543	0.2887		0.11111	0.25	0.25	0		0.33333
0.18647	0.39099		1.05024	0.34089		0.33333	0.5	1	0	0	0.66667
0.52162	0.42455		0.78182	0.34161		0.18182	0.25	0.25	0	0	0.5
0.40586	0.43264		1.14891	0.75393		0.375	0.5	0.66667	0	0
0.27788	0.15831		0.35653	0.30653		0.25	0.25	0.5	0		0.33333
0.29855	0.34649		0.35702	0.40003		0.25	0.14286	0	0.5	0	0.25
0.39569	0.2184		2.40846	1.19361		0.33333	0.25		0.33333	0	0.5
0.79138	0.73464		0.55541	0.66505		0.25	0.2	1	0	0	0.5
0.39521	0.19761		1.465	0.89769		0.25	0.25	1	0	0	0.33333
0.29641	0.19761		2.95356	1.65966		0.25	0.25	0.5	0	0	0.5
0.49401	0.49401		3.25213	4.42397		0.2	0.5	0.33333	0	0
0.59282	0.79042		2.96523	2.40568		0.11111	0.83333	0	0.25	0.5	1
0.88922	0.69162		4.88698	3.64385		0.25	0.25	1	0		0.33333
0.39521	0.19761		1.60625	2.4269		0.14286	0.33333	0.33333	0	0.5	0
0.39521	0.29641		0.62145	0.69126		0.14286	0.16667	0	0.25	0.5	0
0.0988	0.26347		2.53366	1.92068		0.1	1	0.25	0	1	1
0.18903	0.31506		3.15212	1.5871		0.5	0.42857	1	0	0.5	0.25
0.37807	0.5671		3.16639	2.68433		0.25	1	0.5	0	1	1
0.18903	0		3.72435	2.51367		0.25	1	0.5	0	1	1
0.09452	0		0.96165	0.86716		0.25	1	0	0.5	1	1
0.18903	0.14178		2.05685	1.08496		0.33333	1	0.5	0.33333		1
0.18903	0		4.91613	3.43823		1	1		1	1
0.37807	0.25205		5.29651	5.25185		0.25	1	0.5	0	1	1
0.7344	0.81252		4.5692	4.10272		0.25	1	0	0.5	1	1
1.26548	1.78568		4.19848	4.96245		0.25	0.85714	0	0.5	0.66667	1
1.35365	1.40137		5.86618	4.30859		0.25	0.5	0.5	0	0.33333	1
1.13167	1.09355		6.08465	5.58548		0.5	1	1	0	1	1
0.65763	1.1161		3.94025	4.22103		0.1	0.5	0	0.2	1
1.08014	1.08014		4.20886	3.00329		0.5	0.2		1	0	0.5
0.92525	0.83082		4.19259	3.36517		0.14286	0.85714	0	0	0.66667	1
1.0549	0.82605		5.2361	4.92391		0.25	0.5	0	0	0	0.75
0.7752	0.3672		0.69976	0.41317		0.14286	0.16667	0	0	0	0.25
1.23367	1.08188		0.4097	0.43625		0.2	0.2	0.33333	0	0	0.33333
0.76443	0.90989		1.24165	0.90939		0.75	0.28571	0.66667	0.75	0	0.5
0.83288	0.75103		0.43157	0.8829		0.25	0.25	0.33333	0	0	0.33333
0.36193	0.34956		2.66609	1.87608		0.125	0.25	0.33333	0	0	0.5
0.98412	0.36316		1.49486	0.59636		0.125	1	0	0.25	1	1
0.99698	0.73558		0.72093	0.35177		0.25	1	0	0.33333	1	1
0.68251	0.68414		1.37743	0.24853		1	0.25		1	0	0
0.63179	0.61793		1.18382	0.46099		0.25	0.25	0.25			0.33333
1.11881	0.74483		1.7926	0.89622		0.14286	1	0	0.25	1	1
0.82553	0.946		0.31053	0.72842		0.44444	0.2	0.66667	0.4	0.5	0
0.99662	0.81779		0.84344	1.21558		0.4	1	0.66667	0	1	1
0.87831	0.85408		3.79285	2.91933		0.2	0.33333	0.33333	0	0.5	0.33333
0.85729	0.90272		0.88278	0.59535		0.25	0.25	0.5	0	0	0.33333
0.89138	0.64209		0.30418	0.43425		0.2	1	0.5	0		1
0	0.14688		1.32138	0.93273		0.25	1	0.33333	0	1	1
0.14688	0.75394		5.26175	4.69186		0.16667	0.5	0.25	0	1	0
0.54305	0.59425		5.14374	4.82618		0.14286	1	0	0	1	1
0.68993	0.68252		5.37143	4.3179		0.25	0.25	0.33333	0	0	0.33333
0.68993	0.81121		4.43405	4.21015		0.16667	0.16667	0.25	0	0	0.33333
0.86241	0.83737		6.82037	4.29416		0.16667	0.25	0.25	0	0.33333	0
0.44064	0.39617		3.79023	4.46031		0.125	0.25	0.33333	0	0.33333	0
0.50633	0.6018		5.38128	5.84232		0.25	1	0.5	0	1	1
0.83681	0.44401		3.29313	2.72748		0.11111	1	0	0	1	1
0.68016	0.8502		5.25448	5.1153		0.16667	0.25	0	0	0.33333	0
0.8502	1.02024		1.03207	0.53243		1	0.25	1		0	0.33333
1.19028	1.02024		2.69153	2.47458		0.25	0.25	0	0.33333		0.33333
0.34008	0.68016		3.52773	3.36222		0.2	0.5	0.33333	0	0	0.66667
1.10526	1.19028		3.02117	2.66671		0.2	0.25	0.5	0	0	0.33333
0.96356	1.02024		3.91826	3.72647		0.2	0.16667	0.5	0	0.5	0
1.53035	0.17004		3.52584	3.46149		0.33333	1	1	0	1	1
1.12564	1.14016		2.33353	2.11221		0.5	1	0.5			1
0.93905	1.04993		0.39228	0.17547		0.2	1	0	0	1
1.11111	1.22505		1.81877	0.6014		0.2	1	0.5	0	1	1
1.0614	0.8427		4.08317	3.73262		0.16667	1	0	0	1	1
1.36829	1.67927		4.37103	3.52104		0.2	0.25	0.5	0	0	0.33333
0.34411	0.31098		5.49498	3.35243		0.75	0.5	1	0.5		0.33333
0	0.09329		3.77021	3.03912		0.5	0.25	1	0	1	0
1.04293	1.04293		4.53367	4.201		0.33333	0.2	0	0.5	0.5	0
0.43456	1.5644		4.38672	3.97413		0.33333	0.2	0	0.5	0	0.5
0.17382	0.69529		3.11136	3.17232		0.25	0.14286	0.5	0	0	0
0.17382	0.30419		1.35232	0.81707		0.25	0.2	0.25		0	0.5
0.95602	0.92705		3.16928	2.55196		0.25	0.25	0	0.5	0	0.33333
0.52147	0.52147		1.09875	0.41512		0.2	0.14286	0	0.5	0	0
0.86911	0.95602		1.4235	0.58093		0.25	0.25	0	0.5	1	0
0.7822	0.86911		1.67397	0.84081		0.25	0.5	1	0		0.33333
0.43456	0.7822		0.54911	0.59815		0.2	0.5	0	0.5	1	0
0.60838	0.60838		0.90984	0.14538		0.375	0.2	0.75	0	0.5	0
0.69529	0.7822		1.08628	1.43916		0.125	0.75	0	0.25	0.5	1
0.17382	0.08691		0.5127	0.07724		0.5	0.25	0.5		0.5	0
0.69529	0.52147		2.19951	1.18505		0.1	0.57143	0	0	0.33333	0.75
0.34764	0.65183		1.74423	0.50629		0.5	0.14286		0	0	0.25
0.15247	0.30084		1.35108	1.03404		0.14286	0.6	0	0.25	1	1
1.24647	0.70668		1.76022	0.72858		0.14286	0.25	0.25	0	0	0.33333
0.60404	0.24498		1.44672	0.56585		0.33333	0.66667	0	0.5	0.5	1
0.69534	0.64664		0.81586	0.3433		0.2	1	0.33333	0	1	1
0.87137	0.60788		1.34616	0.18205		0.75	0.33333	1	0.5	0	0.66667
1.38217	1.07681		3.87494	3.25035		0.25	0.2	0	0.5	0	0.5
0.75543	0.66752		0.95659	0.86577		0.14286	1	0.25	0	1
0.6252	0.58897		3.44655	3.1144		0.25	0.33333	0	0.5	0	0.5
1.33919	1.18468		1.84857	1.57968		0.14286	0.14286	0	0	0	0
1.3198	1.139		2.91097	1.90948		0.33333	0.25	0.33333	0.33333	0	0.33333
1.78789	1.73776		2.34036	1.94062		0.66667	0.5	0.33333	1	0.5	0.5
1.23927	1.53168		3.33433	2.29772		0.25	0.25	0	0.5	0	0.33333
0.55698	1.00256		2.74825	1.7102		1	0.25		1	0	0.5
1.58181	1.57345		5.01378	3.81928		0.14286	0.14286	0	0.33333	0.33333	0
1.15851	0.96357		4.23396	3.37015		0.14286	0.16667	0	0.33333	0	0.33333
1.18574	0.94686		4.80303	3.85484		0.25	0.42857		0.33333	0.66667	0.25
1.59666	1.56139		4.35	4.03693		0.2	1	0.5	0	1	1
1.88381	1.41657		5.50035	3.77863		0.1	1	0	0	1	1
2.53238	1.22535		5.00921	3.99143		1	1		1	1	1
1.30518	1.67835		4.93607	2.74322		0.33333	1	1	0	1	1
1.42029	1.48991		4.71921	4.38543		0.2	1	0	0	1	1
1.03597	0.60153		3.58735	3.56856		0.33333	0.25	1	0	0	0.33333
0.80204	0.55698		0.97004	0.66458		0.14286	0.2	0	0.33333	0	1
0.93572	0.66837		3.00836	1.96653		1	0.25		1		0.33333
0.40102	0.86888		0.93653	0.9735		0.14286	0.2	0.25	0	0.5	0
1.00255	1.23648		3.08937	2.31873		0.2	0.25	0.5	0	0.33333	0
1.00255	0.73521		0.45692	0.27153		0.16667	0.14286	0.25	0	0	0
0.9023	0.69065		1.69264	0.5073		0.25	0.33333	0.25		1	0
1.16965	0.57925		2.86663	0.92835		0.14286	0.8	0	0.25	1	0.66667
0.80204	0.60153		0.9572	0.32422		0.14286	0.16667	0	0.25	0.5	0
1.20307	0.86888		1.86854	0.35829		0.25	0.25	0	0.5		0.33333
0.73521	0.40102		2.28503	1.00734		1	0.2		1	0	0.5
1.37016	0.83546		0.05999	0.71986		0.16667	0.5	0	0.5	1	0
0.14525	0.48418		2.67178	0.64115		0.16667	0.33333	0	0.33333	0	0.5
0.292	0.60597		0.97338	0.41342		0.75	0.75	1	1	0.5	1
0.292	0.43801		3.86529	2.86176		0.25	0.5	0	0.5	0.5	0.5
0.14378	0.1852		3.23749	1.4375		0.125	1	0.33333	0	1	1
0.14378	0.21788		2.77144	2.66071		0.14286	0.33333	0	0.33333	1	0
0.219	1.16802		3.30544	1.59401		0.2	0.25	0.33333	0	0.5	0
0.85625	0.57376		0.79018	0.86786		0.2	0.16667	0.33333	0	0.33333	0
0.93119	0.41177		0.36801	0.03348		0.25	0.2	1	0	0	0
0.11347	0.25642		1.47231	0.27761		0.2	0.5	0	0.5	0
0.146	0.19367		1.06847	0.81825		0.33333	0.14286	0.33333	0.33333	0	0.25
0.15679	0.16651		0.51666	0.07262		0.5	0.25	1		0	0.5
0.54078	0.33799		1.39325	0.94595		0.16667	0.25	0	0.33333	0	0.33333
0.54078	0.54078		0.63776	0.35799		0.125	0.25	0	0	0.33333	0
0.9013	1.23929		1.63976	0.80048		0.33333	0.25		0.33333		0.33333
0.30043	0.31546		2.34028	1.7986		0.2	0.5	0	0.33333	1	0
0.30043	0.18026		2.9421	0.96687		0.14286	1	0	0.25	1	1
0.66095	0.54078		2.49232	2.15838		0.2	0.2	0	0.33333	0	1
0.9013	0.691		2.99982	1.43083		0.25	0.28571	0.4	0	0.5	0.25
0.49571	0.40559		2.76733	1.93003		0.25	0.25	0.33333	0	0	0.33333
0.54078	0.58585		3.62358	1.83124		0.33333	1	0.33333	0.33333	1	1
1.12663	0.691		3.5887	1.74925		0.14286	0.14286	0.5	0	0	0.25
0.13519	0.15022		1.51746	0.54661		0.16667	0.25	0	0.5	0	0.33333
0.13519	0.09013		0.42796	0.29738		0.16667	0.33333	0.33333	0	1	0
0.09013	0.27039		0.47228	0.30995		0.2	0.6	0.5	0	1	0.33333
0.57082	0.39056		1.09138	0.48081		0.2	1	0	0.33333	1	1
0.31546	0		0.8121	0.41658		0.16667	1	0	0	1	1
0.45065	0.30043		1.16578	0.72869		0.16667	0.25	0	0.33333	0.5	0
1.58269	0.63308		1.64841	0.20479		0.22222	0.33333	0	0.4	1	0
1.00237	1.00237		1.81637	0.55584		0.2	0.25	0	0.5	0	0.5
0.73859	0.71221		2.31269	0.85153		0.125	0.25	0.33333	0	0.33333	0
1.46399	0.79135		2.17388	1.84681		0.16667	0.14286	0	0	0	0.25
0.71221	0.36929		1.73017	1.7309		0.2	0.2	0	0.33333	0.5	0
0.50716	0.60058		1.63721	0.42658		0.2	0.14286	0	0	0	0.25
0.7207	0.20019		0.50832	0.20213		0.33333	0.2	0.5	0	0	0
0.7207	0.26693		0.82946	0.37164		1	1		1	1	1
0.28027	0.32031		1.81577	0.26447		0.33333	0.25		0.33333	0	0.33333
0.31308	0.54789		0.89522	0.66766		0.14286	0.16667	0	0.33333	0	0.33333
0.15654	0.07827		0.83882	0.28929		0.25	0.71429	0	0	1	0.5
0.54789	0.23481		1.82116	0.9371		0.25	0.25	0	0	0.33333	0
0.15654	0.31308		0.99822	0.2842		0.25	0.2	0.33333	0	0	0.5
0.7827	0.70443		0.54877	0.2217		0.25	0.25	0	0.5	0	0
0.7827	0.46962		0.86895	0.47073		0.5	0.2	1		0.5	0
0.58703	0.23481		2.28105	0.53977		0.25	0.75	1	0	1	0.66667
0.70443	1.17405		1.80834	0.86177		0.33333	0.25		0.33333	1	0
0.54789	1.14796		1.48012	0.83323		0.33333	0.14286	0.66667	0.2	0	0.33333
0.93924	0.82184		0.80183	0.37811		0.125	1	0	0.2	1	1
0.23481	0.23481		0.88254	0.5047		0.4	0.2	0.66667	0	0	0.5
1.01279	2.76215		0.75687	0.33148		0.2	0.5	0	0	1	0.33333
0.27621	0.18414		0.49055	0.2338		0.5	0.25	1	0.5	0	0
0	0.27621		0.36549	0.07802		0.5	0.5		0.5	0.5	1
0.14731	0.16113		0.79972	0.56633		0.5	0.33333		0	0	0.5
1.24297	1.74936		0.86198	0.62698		0.5	0.25	0	1	0.5	0
1.289	0.46036		2.02725	1.19308		0.5	0.5		0	0.5	0.5
1.13555	0.96675		1.10648	0.49738		0.125	0.8	0	0	0.66667	1
0.96675	0.82864		0.64911	0.38036		0.2	0.2	0.5	0	0	0.5
0.50639	0.55243		2.18937	1.02466		0.2	0.85714	0	0	0.66667	1
0.67519	0.67519		1.97077	1.05595		0.14286	0.33333	0.33333	0	0.66667	0
0.16113	0.18414		1.43878	0.80697		0.5	0.25		0	0	1
0.27621	0.09207		2.32052	1.05738		1	0.2		1	0.5	0
0.54081	1.08161		2.18801	1.23906		0.16667	1	0	0.33333	1	1
0.07726	0.36698		2.14731	0.90732		0.2	0.16667	0	0	0.5	0
0.38629	0.30903		2.18496	0.91201		0.5	0.2	0	1	0.33333	0
0	0.61806		1.68185	0.46462		0.125	0.33333	0.33333	0	1	0
0.15452	0.34766		1.05119	0.85935		0.125	0.66667	0.33333	0	0.5	0.75
0.69532	1.08161		2.12367	1.3054		0.25	1	0.33333	0	1	1
0.54081	0.61806		0.71775	0.34939		0.125	0.33333	0.33333	0	0.5
0.30903	0.46355		0.53707	0.50146		0.125	1	0	0.25	1	1
0.54081	0.87559		0.38	0.47403		0.5	0.33333		0	1	0
0.56656	0.73395		0.49175	0.46108		0.11111	1	0	0	1	1
1.66105	0.23177		1.52081	0.77056		0.1	0.4	0	0	0.5	0.33333
0.23177	0.03863		0.52984	0.38526		0.5	0.14286	0.5		0.5	0
0.23177	0.11589		1.27728	0.97344		0.16667	0.2	0	0	0	0.33333
0	0.10264		1.29252	0.56236		0.1	0.25	0	0.2	0	0.5
0	0.20527		0.38293	0.40343		0.44444	0.16667	0.66667	0.4	0.33333	0
0.4362	0.41054		0.67431	0.50492		0.16667	0.33333	0	0.33333	0	1
0.51318	0.35923		0.75484	0.53583		0.2	0.2	0	0.33333	0.33333	0
0.10264	0.30791		1.38858	0.31486		0.125	0.6	0.33333	0	0.5	0.66667
0.41054	0.51318		1.22294	0.60921		0.2	0.16667	0.33333	0	0	0.25
0.44475	0.41054		0.67757	0.41183		0.375	0.25	0.6	0	0	0
0.35923	0.20527		0.3863	0.16821		0.2	0.25	0	0.33333	0	0
0.46186	0.61581		1.12999	0.07394		0.2	0.2	0	0.33333	0.33333	0
0.26882	0		0.74026	0.28769		0.14286	0.25	0	0	0	0
0.62724	0.71684		0.5641	0.42796		0.2	0.2	0	0	0	0.33333
0.53763	0		0.51362	0.1893		0.1	0.33333	0	0	1	0
0.35842	0		0.99118	0.31392		0.14286	0.2	0	0.25	0	0
2.15052	0.89605		0.78574	0.34023		0.25	0.16667	0	0	0	0.25
1.61289	0.89605		0.76939	-0.00759		0.4	0.25	0.33333	0.5	0	1
0.29868	0.53763		1.09557	0.35958		0.2	1	0.33333	0	1	1
1.16487	0.71684		0.65567	0.40736		0.2	0.33333	0	0.2	0	0
0.53763	1.43368		0.43122	0.22109		0.33333	1		0.33333	1	1
0.44803	0.71684		1.40767	0.68211		0.6	0.33333	0.66667	0.5	1	0
0.08961	1.07526		0.84615	0.52274		0.25	0.8	0.25		1	0.66667
1.02399	1.12845		0.48557	0.44925		1	0.25		1	0	0
0.92367	0.73563		1.05057	0.52304		0.1	1	0.16667	0	1	1
1.20649	1.35195		0.33107	0.22561		0.125	1	0.25	0	1	1
0.61617	0.59778		0.67211	0.32901		0.25	0.25	0.5	0	0	0
0.72999	0.5219		0.42074	0.42186		0.5	0.2	0.5	0	0	0.33333
1.38725	1.06624		0.81413	0.36674		0.25	0.2	0	0.5	0	0.5
1.59443	1.01107		1.91827	0.74109		0.125	1	0	0	1	1
1.90831	1.33671		0.83393	0.93166		0.33333	0.4	0	0.5	0.33333	0.5
1.28461	1.73468		0.93749	0.21596		0.14286	1	0	0	1
1.51457	1.1189		0.42931	0.40953		0.25	0.33333	0	0	0.33333	0.33333
1.05671	0.7608		0.52368	0.21062		0.16667	1	0.5	0	1	1
0.79841	0.60639		0.62769	0.26782		0.125	0.25	0	0.2	0.5	0
0.94835	0.94073		0.90433	0.30656		0.14286	1	0.33333	0	1	1
0.6963	0.76345		0.38498	0.07025		0.14286	1	0.25	0	1	1
0.80272	0.40757		1.32476	0.83215		0.25	1	0	0	1	1
0.37444	0.65477		1.64504	1.40658		0.33333	0.16667	0	0.5	0	0.25
0.24653	0.5494		1.88616	1.60035		0.25	1	0	0.33333	1	1
0.75186	0.672		1.50257	0.59335		0.33333	1	1	0	1	1
1.53585	1.37084		1.16173	0.68771		0.25	0.25	0	0.5	0.5	0
1.38509	1.17575		1.12026	0.88369		0.2	1	0.5	0	1	1
1.65647	0.73695		0.70568	0.26555		0.44444	1	0.33333	0.6		1
0.82807	1.04842		0.78208	0.31707		0.33333	1	1	0	1	1
0.42248	0.50698		0.68223	0.16795		0.125	1	0	0.2	1	1
0.44239	0.2565		1.20158	0.76445		0.5	0.83333		0.5	0.66667	1
0.87151	0.4383		1.40022	1.08931		0.5	1	1	0.5	1	1
0.33799	0.16899		1.31292	0.54885		0.14286	1	0	0		1
0.42248	0.25349		0.33299	0.12834		0.25	1	0	0.5	1	1
0.0845	0.30244		2.18367	1.15921		0.25	0.125	0.5	0	0	0.2
0	0.36287		0.30425	0.42468		0.2	0.25	0	1	0.5	0
0.37217	0.62304		3.70862	4.20192		0.11111	0.25	0.33333	0	0	1
0.79867	0.43877		2.90598	3.49607		0.16667	0.25	0	0	0	1
1.09038	0.4772		2.90829	4.8314		0.125	1	0.33333	0	1	1
1.01335	0.71221		0.90935	0.79456		0.14286	0.2	0	0.5	0.5	0
			1.26825	0.92958		0.25	0.25	0	0.5	0	0
			5.10916	5.76368		0.125	0.2	0	0.2	0.33333	0
			5.81039	4.78015		0.2	0.2	0.33333	0	1	0
			1.08242	1.7615		0.25	1	0.5	0	1	1
			1.59404	0.8956		0.25	0.16667	0.5	0	0.5	0
			2.9783	1.53386		0.33333	0.25	1	0	0.33333	0
			2.60956	2.48311		0.2	0.33333	0.33333	0	0.33333
			3.41004	2.915		0.2	0.2	0.5	0	0	0.33333
			4.93007	3.05436		1	0.16667	1	1	0.5	0
			4.90497	3.43079		0.14286	0.66667	0	0.25	0.5	1
			1.7291	1.10545		0.33333	0.25	1	0	0.33333	0
			1.05749	2.99756		0.1	0.16667	0	0.25	0.5	0
			1.14503	0.20946		0.25	1	0.33333	0.2	1	1
			0.98274	0.49233		0.125	0.14286	0	0.25	0.33333	0
			0.098	0.35072		0.25	0.66667	0	0.5	1	0.5
			1.12686	0.45445		0.25	1	0.5	0	1	1
			2.90995	0.57436		1	0.25		1	1	0
			1.44147	0.58242		0.2	0.66667	0	0.33333	1	0.66667
			2.71792	1.24472		0.1	0.66667	0	0.25	1	0.5
			0.45187	0.24884		0.2	0.2	0.33333	0	0	0.5
			0.65266	0.06409		0.14286	0.33333	0	0	0.33333
			2.42089	0.9954		0.25	0.4	1	0	0.5	0
			2.56971	0.81389		0.25	0.25	0	1	0.5	0
			2.06418	1.74782		0.16667	1	0	0.33333	1	1
			3.37598	1.18193		0.2	0.2	0	0.33333	0.5	0
			3.56182	1.13109		0.5	0.75	0.5		0	1
			1.59108	1.99825		0.5	0.25	0	1	1	0
			3.13324	1.76393		0.2	0.25	0	0	1	0
			0.88627	0.73039		0.2	0.6	0	0.5	1	0
			0.87447	1.21384		0.125	0.25	0.25	0	0.33333	0
			2.58209	0.89136		0.125	0.2	0.25	0	0	0.5
			0.92279	0.44549		0.16667	0.25	0	0.2	0	0.33333
			1.45215	0.65549		0.125	0.25	0	0.33333	1	0
			1.59847	0.57096		0.125	1	0	0	1	1
			0.91331	0.14508		0.125	1	0.25	0	1
			3.44328	2.09216		0.2	0.4	0	0.33333	0.5	0
			0.85826	0.53706		0.14286	0.25	0	0.33333		0.33333
			2.9874	1.44883		0.2	0.33333	0	0.5	0	0.5
			2.05729	1.01373		0.14286	0.25	0	0.2	1	0
			2.26562	3.63412		0.5	0.2	0	1	0	0
			1.50275	0.62357		0.25	0.5	1	0	1	0.33333
			0.71479	0.20465		0.25	0.16667	0	0.5	0	0.33333
			0.8867	0.54764		0.2	0.2	0.5	0	0.5	0
			1.11744	0.07385		0.2	0.14286	0	0.33333	0	0
			2.82685	2.56022		0.33333	0.25	0.5	0	1	0
			1.86115	0.68348		0.125	0.25	0	0.2	1	0
			0.73394	0.43918		0.5	0.16667	0.5		0	0.33333
			2.20149	1.35447		0.5	0.6	0	1	1	0
			0.9252	1.24004		0.125	0.25	0	0.33333	1	0
			1.83573	0.65014		0.25	0.83333	0		1	0.66667
			1.36737	1.16401		0.25	0.33333	0	0.5	0	0
			0.92944	0.6827		0.125	0.2	0	0.2	0.33333	0
			1.47707	1.00221		0.2	0.2	0	0	0	0.33333
			2.13973	0.70708		0.2	0.25	0.5	0	0.5	0
			0.712	0.58345		0.25	0.2	0.5	0	0	0.5
			2.14345	2.4729		0.2	0.4	0	0.5	0.33333	0.5
			2.35708	2.63477		0.2	1	0.5	0	1	1
			2.71145	2.55215		0.2	1	0	0.33333	1	1
			1.02082	1.7874		0.2	0.2	0	0.33333	0	0.33333
			2.28564	2.58835		0.25	0.25	0	0.5	0	0.5
			2.03082	2.93768		0.2	1	0	0.33333	1	1
			0.53885	1.13834		0.2	0.25	0.33333	0	0	1
			0.77045	0.8152		0.16667	1	0.33333	0	1	1
			0.50994	0.28309		0.125	0.33333	0	0.16667	0	0.5
			0.37206	0.68102		0.75	1	1	0.66667	1	1
			0.33451	0.30328		0.125	0.25	0.25	0	0	1
			0.37555	0.49938		0.5	0.25		0.5	1	0
			0.95481	0.92472		0.2	0.33333	0	0.33333	0.33333
			0.39048	0.42878		0.5	0.4	0	1	0.5	0
			0.39536	0.3546		0.14286	0.25	0	0.16667	1	0
			0.83169	0.52409		0.25	0.14286	0	0	0	0
			1.33652	1.60098		0.11111	1	0.25	0		1
			0.27138	0.13836		0.14286	1	0.25	0	1	1
			0.63144	0.89923		0.5	0.16667	1	0	0.33333	0
			0.3989	0.79741		0.83333	0.25	1	0.66667	0	0
			0.71758	0.87353		0.16667	1	0	0.33333	1	1
			1.11746	0.72794		0.25	0.25	0	0	0.5	0
			4.16914	3.1303		0.5	0.71429	0	0.5	0.66667	0.75
			2.88351	3.79781		1	1	1		1	1
			3.55516	3.34172		0.16667	0.25	0	0.33333	0	0.33333
			5.39277	4.12636		0.14286	1	0	0.25	1
			1.39074	1.74236		0.14286	0.2	0	0	0	0
			2.1936	2.89452		0.2	0.25	0.5	0	1	0
			3.01193	4.10557		0.25	0.33333	0	0	0	0.5
			3.45133	3.47193		1	0.2		1	0	0
			0.40422	1.17191		0.125	0.2	0	0.2	0.5	0
			0.58552	0.4632		0.33333	0.2	1	0	0	0
			0.69862	0.80946		0.33333	0.25	0	0.5	0	0.33333
			0.84903	0.15491		0.16667	0.5	0	0.33333	0.5	0.5
			0.21783	0.28153		0.25	0.14286	0.5	0	0	0
			0.53862	0.70819		0.5	0.14286	1	0	0	0.25
			0.46322	1.18456		0.11111	1	0.33333	0	1	1
			0.43934	0.19847		0.5	0.33333	0.5		0	0.5
			1.63006	0.90302		0.25	0.57143	0	0.5	0.66667	0.5
			0.44771	0.36002		1	1	1	1	1	1
			0.38048	0.15507		0.125	0.2	0	0	0.33333	0
			0.78508	1.11083		0.16667	1	0.33333	0	1	1
			0.48351	0.6464		0.25	0.57143	0	0	1	0.25
			1.3154	0.98928		0.33333	0.6	0	0.5		0.5
			1.93328	0.97785		0.25	0.33333	0	0.33333	1	0
			0.75715	0.63324		0.16667	0.2	0	0.33333		0.25
			1.6445	1.80828		0.16667	0.75	0	0.33333	0.5	1
			0.38903	0.46212		0.8	0.875	1	0.75	1	0.8
			0.80731	0.43632		0.25	0.5	1	0	1	0.33333
			0.93681	1.71704		0.5	0.6		0.5		0.5
			0.65439	1.13602		0.125	0.5	0.25	0	0.5	0.5
			1.0188	1.07131		0.25	1	0	0.33333	1	1
			1.80183	1.26651		1	0.25	1		0.33333	0
			0.74859	1.99275		0.125	0.42857	0	0.2	0.66667	0.25
			1.6471	0.97919		0.25	0.85714	1	0	1	1
			0.63889	0.9522		0.14286	0.25	0	0.33333	0.5	0
			0.53914	0.4061		0.25	0.33333	0	0.33333	1	0
			0.769	0.86556		0.2	0.75	0.5	0	0.5	1
			0.63412	0.52849		0.125	0.33333	0.5	0	0	0.5
			0.87566	0.58524		0.33333	0.85714	0	0.5	1	1
			0.80016	0.81903		0.125	0.4	0	0.33333		0.25
			2.09151	1.79779		0.25	0.75		0	1	0
			0.33098	0.50195		0.11111	1	0	0.25	1	1
			0.5053	0.23543		0.25	0.8	0.5	0	1	1
			1.56984	0.70772		0.16667	0.33333	0	0.33333	0.33333	0.33333
			0.4006	0.40806		0.25	0.25	0.5	0	0.5	0
			0.71805	0.69427		0.5	0.8		0	1	1
			0.8308	0.78992		0.2	0.83333	0	0	1	0.66667
			1.80931	1.97114		0.25	0.16667	0	0	0	0
			0.92553	0.7555		0.25	0.8	0	0	1	0.5
			2.55393	2.74843		0.5	0.2		0.5	0
			2.14159	1.67884		0.5	0.25	0.5		0.5	0
			2.0191	2.1844		0.16667	0.14286	0	0	0.5	0
			1.22428	0.78037		0.5	0.25	0.5		0.5	0
			0.71963	0.70102		0.16667	0.25	0.33333	0	0	0.5
			0.30542	0.43537		0.5	0.25	0.5		0	0.5
			0.31617	0.31195		0.5	1	0.5		1	1
			0.44329	0.56703		0.5	0.28571	1	0	0	0
			0.16386	0.85734		0.5	1	0	1	1	1
			0.50948	0.60564		0.14286	0.66667	0	0	0.66667	0.66667
			0.91412	0.57808		0.14286	0.2	0.33333	0	0.5	0
			0.92034	0.76136		0.1	0.16667	0	0.2	0	0.33333
			0.43191	0.90325		0.125	0.4	0	0.25	0.5	0.5
			0.14288	0.18051		0.33333	0.4	0	0.5	0.66667	0
			0.3433	0.58237		0.33333	0.25	0.75	0	0	0.5
			0.40058	0.65754		0.16667	0.25	0	0.33333	0.5	0
			0.76259	1.03523		0.5	0.42857	0.5		0.66667	0.25
			0.35029	0.34023		0.5	0.8	0.5		1	1
			0.62341	1.07252		0.16667	0.2	0	0.33333	0	0.5
			0.52424	0.3282		0.25	0.6	0.5	0	0.5	1
			0.93047	1.29807		0.16667	0.2	0.33333	0	0.33333	0
			0.82849	0.31511		0.5	1	0.5		1	1
			0.85049	0.7268		0.5	1	0.5		1	1
			0.95456	0.35251		0.5	1		0	1	1
			1.5434	1.30169		0.1	1	0.33333	0	1	1
			3.00322	2.11463		0.25	1	0.5	0	1	1
			1.54737	3.01469		0.14286	1	0.33333	0	1	1
			2.8835	3.40612		0.14286	1	0.33333	0	1	1
			3.55865	3.08448		0.25	1	0	0.5	1	1
			3.16131	3.18345		0.125	1	0	0.25	1	1
			0.49356	0.68557		0.25	0.5	0	0.5	1
			2.09159	2.47809		0.2	0.42857	1	0	1	0.33333
			0.9968	1.03493		0.14286	0.5	0.33333	0	0	1
			1.36964	1.47326		1	0.28571	1		0	0.66667
			0.72075	0.44693		0.5	0.14286	0.5		0	0.33333
			0.74902	0.60578		0.14286	0.25	0	0.25	0.5	0
			0.58018	0.24189		0.2	1	0	0	1	1
			0.68105	0.16135		0.2	0.14286	0	0.5	0	0.33333
			0.57548	0.22387		0.25	1	0	0.5	1	1
			0.5243	0.34293		0.25	1	0.5	0	1	1
			1.00556	0.52828		0.125	0.25	0	0.33333	0.5	0
			0.59483	0.26167		0.14286	0.28571	0	0.25	0	0.66667
			0.99355	0.43281		0.14286	0.14286	0.33333	0	0	0
			0.3718	0.55797		0.125	0.25	0	0.25	0.33333	0
			0.70242	0.64052		0.25	0.66667	1	0	1	0.5
			1.17861	0.50908		0.66667	1	1	0.33333	1	1
			0.65481	0.2691		0.14286	1	0	0.33333	1	1
			0.1913	0.21893		0.25	1	0.5	0	1	1
			0.42527	0.32823		0.14286	1	0.25	0		1
			0.9102	0.55436		0.25	1	0	0.5	1	1
			0.43712	0.22219		0.2	1	0	0.33333	1	1
			0.53304	0.18491		0.25	0.66667	0.5	0	1	0
			0.29491	0.2948		0.25	1	0.5	0	1	1
			0.45345	0.36298		0.2	1	0	0.33333	1	1
			0.7579	0.50275		0.2	0.25	0.5	0	1	0
			0.48946	0.30531		0.2	0.66667	0	0.33333	1	0.5
			0.82007	0.41655		0.2	0.33333	0	0.33333	0.5	0
			0.29863	0.14353		0.2	1	0	0.5	1	1
			0.47019	0.45759		0.25	1	0.33333	0	1	1
			1.32254	0.43496		0.16667	0.75	1	0	1	0.6
			0.78604	0.42937		0.2	1	0.5	0	1	1
			0.75549	0.36487		0.2	0.33333	0	0.33333	0.5	0
			0.32548	0.31393		0.14286	0.57143	0.33333	0	0.66667	0.5
			0.19771	0.19117		0.16667	0.14286	1	0	0.33333	0
			0.46279	0.20579		0.14286	1	0.5	0		1
			0.2553	0.42674		0.66667	0.8	1	0.5	1	0.5
			2.37631	1.4411		0.16667	0.25	0	0.25	0	0.5
			2.65443	2.11801		0.5	0.125	1	0.33333	0	0.2
			1.71007	1.89548		0.2	0.25	0.33333	0	0.33333	0
			1.35367	2.2173		0.2	0.33333	0.5	0	0.5	0
			3.02827	1.73722		0.33333	1	0.5	0	1	1
			2.50416	1.70228		0.2	0.75	0	0.33333	1	0.6
			2.55635	2.09338		0.25	1	0	0.5	1	1
			0.72382	1.16796		0.25	1	0	0.5	1	1
			0.84099	0.64274		0.14286	0.4	0.5	0	0.66667	0
			1.20137	0.95664		0.16667	0.125	0	0.25	0	0
			1.16903	1.85529		0.16667	0.75	0	0.25	1	0.5
			3.10736	2.14643		0.33333	0.5	0	0.25	0.5
			1.96156	1.82584		0.2	0.5	0	0.33333	0.5
			1.92084	1.47984		0.14286	0.14286	0	0.33333		0
			2.81715	1.1692		0.57143	1	1	0.33333	1	1
			2.03761	1.73962		0.14286	0.8	0	0	1	0.66667
			1.03735	0.66896		1	1	1		1	1
			1.38441	1.15317		0.25	1	0.5	0	1
			0.65279	0.58409		0.33333	1	0	0.5	1
			0.10887	0.14903		0.125	0.83333	0.25	0	1	0.5
			0.65946	0.5596		0.25	0.75	0	0.5	1	0.5
			3.15007	3.88097		0.25	0.8	0	0.5	1	0.66667
			2.54977	2.55535		0.25	0.16667	0.5	0	0	0
			2.65789	1.55232		0.75	1	1	0.5	1	1
			1.2422	1.10039		0.25	1	0	0.5	1	1
			0.54349	0.36057		0.2	0.25	0	0.33333	0	1
			0.41338	0.24379		0.2	1	0	0.25	1	1
			1.03556	0.73907		0.33333	1	1	0	1	1
			1.17685	0.56347		0.33333	1	1	0	1	1
			0.92596	0.66537		0.25	1	0.5	0	1	1
			0.09406	0.56704		0.2	0.16667	0.5	0	0	0
			0.63393	0.61489		0.2	0.16667	1	0	0	0.33333
			1.53149	1.4097		0.14286	1	0	0.16667	1	1
			0.66571	0.75683		0.14286	1	0	0.16667	1	1
			1.36693	0.84393		0.2	0.33333	0	0.25	0	0.5
			1.68031	1.79501		0.33333	0.25	0.5	0	1	0
			3.80329	3.1307		0.2	0.14286	0	0.25		0
			3.31633	2.62958		0.16667	1	0	0.25	1	1
			2.1062	1.81394		0.5	0.33333	1	0	0	0
			5.36951	2.71944		0.1	0.16667	0	0.16667	0	0.33333
			3.87835	2.10101		0.14286	1	0.5	0	1	1
			3.53131	4.00531		0.2	0.14286	0	0.33333	0	0.33333
			0.85931	0.56575		0.1	0.14286	0	0.25	0	0.2
			1.61619	1.05968		0.25	0.16667	0	0.5	0	0.5
			2.78929	1.89298		0.25	0.2	0.5	0	0	0.33333
			1.09167	0.66831		0.16667	0.14286	0.33333	0	0	0.2
			0.45833	0.66852		0.33333	0.5	0.66667	0	0.5
			0.3033	0.64929		0.14286	0.33333	0	0.16667	0.5	0
			1.05345	1.12906		0.14286	0.2	1	0	0	0
			1.48694	1.14267		0.16667	0.14286	0	0.25	0.5	0
			0.66684	0.54449		0.25	0.2	0.33333	0	0	0.33333
			0.29095	0.31826		0.5	0.5	0.5		0.5
			0.6842	0.75326		0.16667	0.33333	0	0.25	1	0
			3.73762	3.48611		0.16667	1	0.33333	0	1	1
			2.45027	1.75926		0.16667	1	0	0.25	1
			2.43518	1.83007		0.14286	0.83333	0	0.16667	0	1
			2.66701	1.58281		0.25	1	0	0.5	1	1
			2.22973	1.40071		0.25	0.66667	0	0.5	1	0
			2.45467	1.27614		0.14286	0.75	0	0.25	1	0
			1.08806	0.8189		0.5	0.5	0.5	0.5	1	0.5
			2.18767	1.35048		0.14286	1	0	0.25	1
			1.72728	1.21001		0.33333	0.75		0.33333	1	1
			2.03243	1.97037		0.33333	0.33333		0.33333	0	0.33333
			1.66142	1.12395		0.2	0.25	0.5	0	0	0.5
			1.67303	0.92573		0.14286	0.14286	0.33333	0	0	0.5
			0.72516	0.81458		0.2	0.5	0	0.33333	0	0.5
			1.99186	1.6979		0.14286	0.28571	0	0.16667	0	0.4
			1.57219	1.08129		0.25	0.14286	0	0.33333	0	0
			1.61146	1.22926		0.16667	0.6	0	0.25	0.66667	0.5
			1.05244	0.98769		0.2	1	0.5	0	1	1
			2.641	1.15616		0.2	1	0.5	0	1	1
			0.71414	0.8356		0.2	0.2	0	0.33333	0.5	0
			1.08273	0.98292		0.16667	0.2	1	0	0.33333	0
			0.79929	0.76169		0.14286	0.85714	0.5	0	1	0.75
			1.89217	1.57899		0.14286	0.5	0.5	0	0.5	0.5
			0.31314	0.08703		0.16667	0.83333	0	0	1	0.66667
			1.82169	2.06982		0.5	0.6	0	0.5	1
			3.66207	1.99444		0.25	0.25	1	0	0.33333	0
			0.8065	1.17844		0.2	0.14286	0	0.33333	0	0
			3.39526	2.45963		0.25	0.5	0.5	0	1	0
			3.01083	2.35415		0.16667	0.85714	0	0.25	1	0.75
			3.87058	2.20079		0.2	0.16667	0	0.33333	0	0
			1.89351	1.18021		0.2	0.6	0	0.33333	1
			3.51136	1.74758		0.2	1	0	0.33333	1	1
			2.14742	1.43055		0.14286	1	0	0.25	1	1
			3.58814	1.70059		0.25	0.2	0.33333	0	0.5	0
			1.81232	1.59095		0.14286	0.2	0	0.25	0	0.33333
			1.06965	0.64492		0.2	1	0	0.5	1	1
			0.93359	0.3187		0.14286	1	0	0.25	1	1
			0.6769	0.34156		0.14286	1	0.5	0	1	1
			0.39995	0.27526		0.2	1	0	0.33333		1
			1.44956	0.70437		0.25	0.25	0.5	0	0.33333	0
			0.57859	0.51803		0.16667	0.14286	0	0.25		0.14286
			2.7777	2.10949		0.2	0.2	0.5	0	0.5	0
			1.50619	1.82288		0.25	1	0	0.5	1	1
			1.66021	1.36753		0.14286	1	0.25	0	1
			1.93926	1.19197		0.25	0.42857	0.5	0		0.2
			2.32553	1.9056		0.16667	0.25	0	0.25	0	0
			0.55888	0.54118		0.25	1	0.5	0	1
			1.48412	0.76912		0.33333	1	0	0.5	1	1
			1.88913	1.595		0.14286	0.8	0	0.25	1	0.66667
			0.92782	1.10715		1	0.5	1	1	1	0.5
			2.23802	0.84552		0.16667	0.66667	0	0.33333	1	0.5
			0.71455	0.60672		0.57143	1	1	0.25	1	1
			2.01834	1.01604		0.16667	1	0	0.33333	1	1
			3.3156	0.78845		0.25	1	0.5	0	1	1
			2.16862	1.12036		0.25	0.5	0.25	0.33333	0.5
			0.27721	0.24031		0.14286	0.14286	0.33333	0		0.2
			1.09995	0.69205		0.75	0.5	1	0	1	0
			1.32476	0.89411		0.5	0.14286	1	0		0.2
			2.03765	1.13627		0.5	0.75	0.5	0.6	1	0
			0.20865	0.0719		0.6	0.14286	0.66667	0.5	0	0
			4.76289	3.30664		0.2	0.71429	0	0.5	1	0.6
			4.99014	4.05996		0.16667	0.28571	0.33333	0		0
			4.71704	3.23279		0.2	0.8	0	0.5	1	0
			3.39432	3.0976		0.16667	0.5	0.33333	0	0.5	1
			3.47925	1.83878		0.4	1	0.66667	0	1	1
			1.61477	0.58793		0.2	0.14286	0.33333	0	0	0
			3.56164	2.74149		0.25	0.5	0.5	0	0.5
			1.91115	0.37951		0.25	0.75	0	1	1	1
			1.83225	1.14644		0.16667	0.25	0.33333	0	0	0.5
			2.28684	0.71045		0.2	0.25	0.33333	0	0.5	0
			3.38614	1.77041		0.16667	1	0.33333	0	1	1
			0.36866	0.11753		0.25	1	0	0.5	1	1
			0.50754	0.24909		0.2	1	0	0.5	1	1
			0.38653	0.30041		0.25	0.66667	0	0.5	1	0.33333
			0.95143	0.69794		0.125	0.33333	0	0	0.5
			1.46973	0.472		0.2	0.33333	0	0.5	0	0.5
			0.63444	0.41679		0.16667	0.5	0.33333	0		0.5
			2.41478	1.22427		0.16667	1	0	0.25	1	1
			2.37024	1.94154		0.2	1	0	0.5	1	1
			1.87925	1.55076		0.16667	1	0	0.25	1	1
			3.49112	2.00584		0.66667	1	1	0	1	1
			3.39412	2.59248		0.5	1	1	0	1	1
			1.57505	0.9938		0.2	1	0	0.5	1	1
			3.05962	2.5171		0.2	0.2	0		0.5	0
			1.36719	1.0933		0.25	0.25	0.5	0	0	0.33333
			2.84008	1.72077		0.5	0.16667	0.66667	0	0.33333	0
			1.54528	0.81129		0.33333	1	0	0.5	1	1
			3.90133	2.33381		0.2	1	0.33333	0	1	1
			1.45781	0.51394		0.2	0.2	0.33333	0	0	0.33333
			1.7796	1.30147		0.16667	0.2	1	0	0.5	0
			1.16703	0.5097		0.25	1	0	0.5	1	1
			1.6402	1.83742		0.16667	1	0	0		1
			2.14294	2.05527		0.25	1	0.5	0	1	1
			2.92888	1.57949		0.25	1	0.5	0	1	1
			2.26393	1.57484		0.33333	1	0	0.5		1
			2.26318	1.4487		0.25	0.33333	0.5	0	0	0.66667
			3.98346	1.83252		0.2	0.2	0.33333	0	0.5	0
			1.61367	1.36947		0.25	1	0.5	0	1	1
			1.07261	1.22866		0.6	1	1	0	1	1
			3.95937	1.98323		0.5	1	1	0	1	1
			2.25523	2.12457		0.25	0.66667	0.33333	0	1	0.5
			2.25426	1.06464		1	1	1		1	1
			3.18809	2.09582		0.25	1	0	0.5	1	1
			3.52731	2.28308		0.5	0.75	0.5		1	0.66667
			4.52788	3.12635		0.4	1	1	0.33333	1	1
			1.09502	0.38398		1	1	1		1	1
			1.30748	1.22014		0.2	1	1	0	1	1
			1.30412	0.59206		0.16667	1	0	0.33333	1	1
			0.67939	0.5626		0.5	1	0.5		1	1
			0.79483	0.36087		0.16667	0.25	0.33333	0	0.5	0
			1.70276	0.71963		0.16667	1	0.33333	0	1	1
			1.80792	0.60373		0.25	1	0	0.5		1
			0.97842	0.98354		0.5	0.33333	0.5		1	0
			1.012	0.84418		0.25	0.16667	1	0	0	0.25
			1.58495	0.67694		0.15385	1	1	0	1	1
			1.49988	0.932		0.16667	1	0	0.5	1	1
			1.89455	0.97914		0.16667	1	0	0.5	1	1
			1.01491	0.56108		0.16667	1	0.33333	0	1	1
			1.25549	0.67931		0.07692	0.2	0	0	0	0.33333
			1.39275	0.84758		0.14286	0.25	0	0.33333	1	0
			1.55159	0.6046		0.07692	1	0	0		1
			3.44315	2.47121		0.16667	0.25	0.33333	0	0	0.33333
			3.21063	2.80064		0.1	1	0	0.16667	1	1
			3.60772	4.00696		0.2	1	0.5	0	1	1
			3.87915	2.30417		0.2	1	0.33333	0	1	1
			0.95656	0.35831		0.33333	1		0.33333	1	1
			3.05923	1.16995		0.5	1	0.5			1
			2.61728	1.49487		0.125	1	0.25	0	1	1
			0.66275	0.1501		0.25	1	0.5	0	1	1
			1.1957	0.73921		0.2	1	0		1	1
			0.59661	0.2277		0.16667	1	0.5	0	1	1
			0.65242	-0.01117		0.25	1	0	0.5	1	1
			0.47165	0.35322		0.25	1	0	0.5	1	1
			0.81727	0.02418		0.2	0.25	0.5	0	0.5	0
			0.71193	0.40331		0.2	1	0	0.5	1	1
			0.13873	0.14515		0.14286	1	0	0.25	1	1
			1.2846	2.63778		0.125	0.66667	0	0.33333	1	0.5
			0.94761	1.39519		0.25	0.33333	0.25	0.33333	0	0.5
			1.2022	0.627		0.14286	1	0.25	0	1	1
			0.54137	0.24284		0.16667	1	0.33333	0	1	1
			0.50864	0.63413		0.25	0.5	0.5	0	0.5	0.5
			0.84092	1.11366		0.16667	1	0	0	1	1
			1.20545	0.20034		0.125	0.5	0.25	0	0.5	0.5
			2.74379	1.88849		0.125	0.5	0.25	0	0	1
			1.1452	0.77617		0.33333	1	0.33333	0.33333	1	1
			1.72979	0.8037		0.125	0.66667	0	0	0	1
			3.19592	2.41752		0.42857	1	0.5	0.4		1
			2.71271	1.99209		0.5	1	0.5		1	1
			0.90436	1.05099		1	1	1		1	1
			2.67268	2.6565		0.25	0.5	0.5	0	0.5	0.5
			0.8004	0.46148		0.16667	0.33333	0	0.33333	0.66667	0
			2.10738	2.30984		0.125	1	0	0	1	1
			1.3613	0.54028		0.25	0.83333	0	0.33333	0.66667	1
			0.53395	0.47612		0.16667	0.25	0.33333	0	0	0.5
			3.10959	1.69498		0.2	1	0	0.33333	1	1
			2.54177	1.35918		0.16667	0.33333	1	0	0.33333	0.33333
			1.19734	0.86449		0.5	0.66667	1	0	1	1
			2.54645	2.95159		0.2	1	0.33333	0	1	1
			2.44514	1.00349		0.2	0.75	0.33333	0	0.5	1
			1.53287	0.4245		0.33333	1	0	0.5	1	1
			3.61813	3.50079		0.33333	1	0.5	0	1	1
			0.84076	0.58209		0.2	1	0.33333	0	1	1
			2.93616	2.97942		0.8	0.33333	0.66667	1	0	0.66667
			3.7264	2.49375		0.5	1	1	0	1	1
			1.31155	1.47288		0.25	0.25	0	0	0	0.33333
			0.63553	1.18356		0.8	0.5	0.66667	1	1	0
			0.74379	1.10035		0.33333	0.33333	0.5	0	0.5
			1.18721	0.58991		1	1	1	1		1
			0.9284	0.78823		1	0.33333	1		1	0
			0.97599	0.36223		0.25	1	0	0.5		1
			1.33077	0.75975		0.5	0.16667	0.5	0	0	0.33333
			1.09499	1.09514		0.25	1	0.5	0	1	1
			2.70357	1.19191		0.16667	0.75	0	0.25	1	0.66667
			0.66069	0.37065		0.16667	0.5	0	0	0.66667	0.33333
			0.57608	0.70969		0.14286	1	0	0.33333	1	1
			4.17017	3.58365		0.25	0.33333		0.33333	0	0.5
			4.25548	2.85122		0.14286	0.66667	0	0.33333		0.66667
			6.23323	2.46579		0.16667	1	0	0.33333	1	1
			2.6296	3.32584		0.5	1	1	0	1	1
			4.36549	3.31189		0.5	1	1	0	1	1
			2.89902	2.0518		0.33333	1	0.5	0	1	1
			5.5851	4.26479		1	0.33333	1		1	0
			4.77769	1.52641		0.33333	0.33333	0.5	0	1	0
			1.98842	1.01713		0.25	1	0	0.33333		1
			0.54396	0.3122		0.5	0.6	1	0	1	0
			0.49902	0.21401		0.5	1	1	0	1	1
			0.9265	0.55181		0.14286	1	0	0.33333	1	1
			1.28877	0.64984		0.25	1	0	0.5	1	1
			1.03472	0.9373		0.66667	1	1	0	1	1
			2.65036	2.75705		0.25	0.2	0	0.5	0.33333	0
			0.86899	1.06677		0.25	1	0	0.5	1	1
			2.54495	1.90947		0.5	1	0	1	1	1
			1.92944	2.22378		0.25	0.33333	0.5	0	1	0
			2.19998	1.79189		0.66667	1	1	0	1
			1.27592	0.99063		0.2	0.75	0	0.5	1	0.66667
			1.83382	1.54882		1	1	1		1	1
			1.32729	0.65817		0.33333	0.33333	0.5	0	0.5
			2.00474	1.18563		0.14286	0.8	0	0.25	1	1
			0.58453	1.49403		0.5	0.28571	1	0	0.5	0
			0.88588	0.87107		0.5	1	1	0	1	1
			0.92244	0.7295		0.33333	0.75	0	1	1	0.66667
			1.41088	0.97209		0.33333	1	0	1	1	1
			0.44607	0.45871		0.14286	1	0	0.25	1	1
			1.41994	1.24558		0.33333	0.2	0.5	0	0	0.33333
			1.56212	1.04116		0.5	0.25	1	0	0	0.5
			0.68927	0.46741		0.25	0.75	0	0.33333	1	0.66667
			0.55489	0.40842		0.33333	1	0.5	0	1	1
			1.98022	0.61052		0.25	0.25	0.5	0	0.33333	0
			1.95303	0.4895		0.33333	0.2	0.5	0	0	0.33333
			0.49106	0.67117		0.16667	0.33333	0.5	0	0	0
			0.59403	0.42217		0.25	0.16667	0.33333	0	0	0.25
			0.98189	0.57932		0.25	0.4	0.5	0	1	0
			0.51475	0.06218		0.16667	0.4	0	0.33333	1	0
			0.84595	0.33881		0.16667	0.33333	0.5	0		0.33333
			0.36645	0.26221		0.25	0.42857	0.5	0	1	0
			3.45219	2.40394		0.2	1	0.5	0	1	1
			2.61491	2.6396		0.25	1	0	0.5	1	1
			2.84246	1.57141		0.2	0.25	0.33333	0	0	0.33333
			3.77567	3.34742		0.33333	1	0	1	1	1
			2.23923	1.65968		0.25	0.6	0	0	1	0.33333
			1.21053	1.12568		0.16667	0.33333	0	0.33333	0	0
			0.67175	0.74372		0.14286	1	0.33333	0	1	1
			0.67506	0.68693		0.16667	1	0.33333	0	1	1
			3.27432	1.84049		0.42857	0.25	0.33333	0.33333	0	0.5
			5.12711	3.26076		0.4	1	0.33333	0	1	1
			4.37046	2.06096		0.6	1	0.66667	1	1	1
			3.78545	2.88214		0.25	1	0	1	1	1
			2.14827	1.73015		0.25	0.33333	0	1	1	0
			4.19676	3.77671		0.25	1	0	0.5	1	1
			3.2302	1.07567		0.125	0.16667	0	0.25	0.5	0
			2.48611	2.12203		0.25	1	0	0.5	1	1
			1.03639	0.73339		0.14286	0.6	0.5	0	1	0.33333
			2.12764	1.01346		0.5	1	1	0	1	1
			0.9081	0.89362		0.14286	1	0.33333	0	1	1
			1.25757	0.48186		0.16667	0.2	0	0.33333	0	0.33333
			1.07746	0.62387		0.16667	0.33333	0.5	0	0	0
			1.07603	1.03505		0.16667	0.4	0	0.33333	1	0
			1.08318	1.06548		0.2	0.2	0.33333	0	0.5	0
			0.89081	0.65612		0.16667	0.66667	0.5	0		0.66667
			0.73948	0.58769		0.14286	0.2	0.33333	0	0.33333	0
			0.77158	0.68684		0.14286	0.33333	0.5	0	0	0.5
			1.05254	0.68662		0.16667	1	0.5	0	1	1
			2.80859	1.40136		0.16667	0.33333	0	0.33333	0.5
			3.13181	2.25303		0.25	0.2		0.33333	0	0.33333
			3.43691	1.68623		0.4	0.25	0	0.33333	0	0.5
			2.98315	0.95221		0.2	0.16667	0.33333	0	0	0.33333
			3.56214	2.28023		0.2	0.4	0.5	0	1	0
			1.04965	0.95381		0.2	0.2	0.5	0	0	0.33333
			1.32894	0.45305		0.2	0.75	0.33333	0	1	0.66667
			2.92109	3.45231		0.16667	0.4	0.5	0	1	0
			1.01717	1.0373		0.16667	0.66667	0.25	0	1	0.5
			1.01043	1.01529		0.25	1	0	0.33333	1	1
			1.02765	0.40297		0.16667	1	0.5	0	1	1
			0.28123	0.41714		0.2	1	0	0.5	1	1
			0.61146	0.49568		0.2	1	0.5	0	1	1
			0.7276	0.60431		0.16667	1	0	0.25	1	1
			0.31076	0.19797		0.4	1	0.33333	0.5	1	1
			1.14837	0.6343		0.2	1	0.33333	0	1	1
			0.61497	0.3933		0.25	1	0	1	1	1
			1.02481	0.67047		0.33333	1	0.5	0.25	1	1
			1.85699	0.64776		0.25	1	1	0	1	1
			1.45311	0.67509		0.16667	0.16667	0.5	0	0	0.33333
			2.17138	0.89322		0.2	1	0	0.5	1	1
			1.08078	1.08579		0.33333	1	1	0	1	1
			1.63308	0.94351		0.33333	0.33333	0.5	0	0	0
			1.29556	0.88763		0.25	0.33333	0	0.5	0
			0.82393	1.05014		0.2	0.2	0	0.25	0.5	0
			1.26509	0.87985		0.125	0.2	0.25	0	0	0.33333
			2.1743	2.48282		0.66667	0.33333		0.66667	1	0
			1.62029	1.38924		0.14286	0.25	0	0	0	0.33333
			1.61732	1.01199		0.16667	0.16667	0	0.25	0.33333	0
			2.27772	2.18848		0.125	1	0.25	0	1	1
			0.22287	0.31557		0.14286	1	0	0.33333	1	1
			0.66125	0.51205		0.25	1	0	0.5	1	1
			1.66773	0.35679		0.25	1	0.5	0	1	1
			0.89443	0.81633		0.25	1	0	0.5	1	1
			0.90409	0.21312		0.16667	0.66667	0.5	0	1	0.5
			0.53668	0.48098		0.2	0.71429	0	0.33333	1	0.5
			0.5486	0.02422		0.16667	1	0	0	1	1
			1.44388	0.92918		0.16667	0.5	0	1	0	0.66667
			0.76949	0.53554		0.16667	1	0.5	0	1	1
			0.01282	0.14175		0.2	0.33333	0.5	0	0	0.5
			2.11346	1.11739		0.16667	0.2	0	0.33333	0.5	0
			1.70523	1.80013		0.25	0.8	0	0.5	0.66667	1
			1.49399	1.48651		0.25	1	0.5	0	1	1
			0.28437	0.57569		0.16667	1	0.33333	0	1	1
			2.20776	1.63002		0.25	1	0.5	0	1	1
			4.74038	2.75824		0.25	1	0.33333	0	1	1
			4.54883	3.46499		0.1	0.16667	0.25	0	0	0
			4.11594	3.83702		0.33333	0.14286		0.33333	0.5	0
			2.88751	1.53004		0.28571	0.33333	0.66667	0	0	0
			3.72391	3.5858		0.16667	0.2	0	0.25	0	0
			5.00686	2.80788		0.25	0.16667	0.5	0	0.5	0
			2.67375	0.89233		0.125	0.16667	0.25	0	0.5	0
			2.6491	2.14742		0.25	0.16667	0.5	0	0.33333	0
			2.63631	1.90172		0.125	0.33333	0.25	0	0.5	0
			0.72927	0.39478		0.2	1	0	0.33333	1	1
			2.25172	1.40629		0.2	1	0	0.25	1	1
			0.88597	0.40766		0.16667	0.4	0.33333	0	0.5	0.5
			0.1706	0.15564		0.25	1	0.5	0	1	1
			0.79705	0.50218		1	0.16667		1	0.33333	0
			0.56678	0.45658		1	0.2		1	0	0.5
			0.42984	0.27293		0.14286	0.16667	0	0.33333	0	1
			0.46362	0.24493		0.14286	0.71429	0	0.33333	1	0.5
			1.2678	0.79001		0.16667	0.16667	0.33333	0	0	0.5
			0.56151	0.32924		0.2	0.16667	0	0.25	0	0.5
			1.55326	0.52713		0.14286	0.71429	0	0.33333	0.5	0.75
			0.65927	0.44227		0.16667	0.25	0	0	0.5	0
			1.87723	0.6432		0.85714	0.16667	1	0.66667	0.5	0
			3.57633	1.90125		0.125	0.5	0.25	0	1	0
			2.24519	1.77563		0.1	0.33333	0	0		0.5
			3.25348	3.25858		0.16667	0.25	0.33333	0	0	0.5
			1.57248	0.85871		0.33333	0.75		0.33333	1	0.5
			3.1126	2.67078		0.1	0.25	0	0	0.33333	0
			3.58211	2.90475		0.16667	1	0.33333	0	1	1
			3.54498	1.51425		0.2	1	0	0.25	1	1
			1.60077	0.96381		0.33333	1		0.33333	1	1
			2.7133	0.87598		0.33333	0.2		0.33333	0	0.33333
			2.03108	0.76808		0.16667	1	0.33333	0	1	1
			3.27532	2.30904		0.16667	1	0.33333	0	1	1
			0.41694	0.51618		0.16667	1	0.33333	0	1	1
			0.70516	0.83429		0.5	0.2	1	0	0.5	0
			0.50864	0.24869		0.25	0.2	0.5	0	0	0
			0.41755	0.33798		0.16667	0.16667	0.5	0	0.5	0
			0.21376	0.56338		0.16667	0.2	0.5	0	0	0
			0.48524	0.73672		0.125	1	0.33333	0	1	1
			0.98583	0.53337		0.14286	0.33333	0.33333	0	0.5	0
			1.31646	0.70411		0.28571	0.83333	0.5	0	1	1
			0.49521	0.11985		0.33333	1	0.5	0	1	1
			0.29139	0.00981		0.25	0.25	1	0	0.33333	0
			4.13941	3.79866		0.25	1		0.25		1
			1.65522	2.22261		0.25	0.2	0	0	0	0.5
			2.99799	1.29531		0.25	0.2	0.5	0	0	0.5
			3.52657	2.43711		0.25	0.16667	0.5	0	0	0
			3.17137	3.01479		0.28571	0.2	0.5	0	0	0.33333
			2.78846	1.5526		0.14286	0.16667	0	0.25	0.5	0
			1.3919	0.31206		0.33333	1	0.33333		1	1
			1.5721	0.43349		0.16667	1	0	0.25	1	1
			1.33822	0.60819		0.14286	0.85714	0.25	0	1	0.75
			0.67538	0.18427		1	0.2	1	1	0	0
			1.86587	0.55747		0.25	0.8		0.25	1	1
			0.32427	0.23616		0.25	0.16667		0.25	0.5	0
			0.5436	0.23287		0.33333	1	0.5	0	1	1
			0.39198	0.33904		0.33333	1	0	0.5	1	1
			0.62096	0.4871		0.14286	0.2	0	0.25	0.5	0
			0.63018	0.22677		0.125	0.16667	0.33333	0	0.5	0
			0.86169	0.35261		0.14286	0.66667	0.33333	0	1	0.5
			0.1743	0.46835		0.11111	1	0.25	0	1	1
			0.58692	0.52881		0.33333	1	1	0	1	1
			0.44957	0.47386		0.6	1	0.5	0.66667	1	1
			0.72059	0.37565		0.6	1	0.5	0.66667	1	1
			0.30374	0.33933		0.16667	1	0	0.2	1
			1.07784	0.37064		0.16667	0.66667	0	0	0.5	1
			0.51933	0.58668		0.16667	0.6	0	0	1	0.5
			0.67621	0.36813		0.16667	0.66667	0.5	0	1	0.5
			0.60348	0.76809		0.16667	0.5	0.5	0	0.33333	0.5
			0.40054	0.29326		0.2	0.33333	1	0	1	0
			0.78191	0.50375		0.16667	0.2	0	0	0	0
			0.58403	0.66366		0.2	0.33333	0	0.5	0.5	0
			0.72084	0.15207		1	0.5	1	1		0.5
			0.51301	0.25526		0.4	0.2	1	0	0	0
			0.91633	0.72571		0.33333	0.14286	0	0.5	0.5	0
			1.46526	2.34802		0.33333	0.2	1	0.2	0.33333	0
			0.33638	0.64202		0.33333	0.33333	0.5	0	0	1
			2.06389	1.15486		0.16667	0.14286	0.5	0	0.5	0
			1.3132	1.15311		0.16667	0.16667	0	0	0	0.25
			1.18595	0.5279		0.25	0.66667	0	0.33333	0	1
			0.33786	0.59293		1	0.2	1	1	0	0
			0.19686	0.53931		0.16667	0.16667	0.5	0	1	0
			-0.06463	0.22175		0.2	1	0	0.5	1	1
			-0.00696	0.17996		0.33333	1	0	0.5		1
			0.07668	0.61283		0.16667	1	0.33333	0	1	1
			2.25739	0.9636		0.25	0.375	0	0.33333	0.5	0
			1.80668	2.57549		0.33333	0.16667	0	0.5	0	0
			1.85849	1.71715		0.5	0.375	1	0	0.5	0
			-0.041	0.42415		0.16667	1	0	0.33333	1	1
			0.19936	0.33482		0.16667	0.42857	0.33333	0	0.66667	0
			1.73116	1.78459		0.4	0.4	0.5	0.33333	0	0.5
			2.7688	1.54774		0.16667	0.16667	0.25	0	0.5	0
			1.81118	0.93258		0.16667	0.66667	0.25	0	1	0.5
			2.17104	2.20982		0.2	1	0.5	0	1	1
			0.10067	0.35062		0.14286	1	0	0.25	1	1
			0.40058	0.17496		0.14286	0.75	0	0.25	0.5	1
			1.4015	1.41901		0.25	1	0.5	0	1	1
			1.91368	1.82183		0.33333	1	1	0	1	1
			0.75884	0.58613		0.16667	0.25	0.25	0	0	0
			1.64296	1.81034		0.16667	1	0.25	0	1
			2.5489	2.84122		0.2	0.5	0	0.33333	1	0
			1.2478	1.17297		0.2	1	0.25	0	1	1
			0.63989	0.84464		0.5	1	0	1		1
			0.50828	0.32261		0.16667	0.5	0.25	0	1	0
			0.38231	0.27239		0.16667	1	0.25	0	1	1
			0.42775	0.36262		0.16667	1	0.25	0	1	1
			1.03638	0.76133		0.16667	0.14286	0.25	0	0.33333	0
			0.63939	0.51292		0.4	1	0.5	0	1	1
			0.89144	0.59494		0.4	1	0.5	0	1	1
			1.04642	0.74604		0.16667	0.5	0.25	0	1	0
			0.57428	0.49798		0.16667	0.2	0.25	0	0	0
			1.0392	0.78881		0.16667	0.2	0.25	0	0	0.5
			1.39286	0.70831		0.33333	0.75	0.5	0	1	0.5
			-0.05373	0.51149		0.2	1	0.25	0	1	1
			0.51254	0.33123		1	1	1		1	1
			0.30459	0.45508		1	0.5	1		1	0
			0.37883	0.29205		0.2	1	0.25	0		1
			0.55772	0.56415		0.2	0.5	0.25	0	0.5	0
			1.75154	0.72274		0.2	1	0.25	0	1	1
			1.5707	1.26308		0.16667	1	0	0.5	1	1
			2.259	2.50076		0.33333	1		0.5	1	1
			0.96072	0.26214		0.33333	1	0	1	1	1
			0.21021	0.37689		0.5	1	1	0	1	1
			0.55977	0.10286		0.2	0.2	0	1	0.5	0
			0.47572	0.34831		0.125	0.75		0.14286	1	0.5
			4.3674	3.89133		0.125	0.33333	0	0.2	1	0
			0.14141	0.55081		0.4	0.25	0.5	0	0	0.5
			0.33221	0.42983		0.16667	0.4	0	0	0	0.5
			0.17018	0.63264		0.6	1	1	0.5	1	1
			0.09625	0.40908		0.16667	1	0.25	0	1	1
			1.0673	0.64247		0.16667	1	0.25	0	1	1
			0.62791	0.47497		0.16667	1	0.25	0	1	1
			0.37666	0.50081		0.33333	0.5	0.5	0	0.5	0
			1.20772	0.50174		0.16667	0.25	0.25	0	0	0
			1.14477	0.80059		0.16667	1	0.25	0	1	1
			0.51159	0.2592		0.16667	1	0.25	0	1	1
			0.58971	0.25052		0.16667	0.83333	0.25	0	0.5	1
			0.31678	0.1566		0.16667	0.33333	0.25	0	1	0
			0.28837	0.02576		0.2	1	0	0.33333		1
			0.32736	0.28531		0.16667	1	0.25	0	1	1
			0.03769	0.24458		0.16667	1	0.25	0	1	1
			0.59201	0.85033		0.33333	0.5	0.5	0	0.5
			0.44557	0.221		0.11111	0.25	0	0.25	0	0
			1.08793	0.46616		0.14286	0.33333	0	0.33333	1	0
			0.63286	0.22963		0.42857	0.25	1	0.33333	0.5	0
			1.77127	2.21997		0.5	0.25	1	0	0	0.5
			0.62009	0.55622		0.25	0.25	0	0.33333		0.25
			0.60694	0.62983		0.25	1	0.33333	0	1
			-0.08191	0.21887		0.25	0.5	0	0.33333	0.66667	0
			0.52653	0.31007		0.25	0.66667	1	0	1	0.5
			0.05811	0.29699		0.25	0.5	0.33333	0	1	0
			0.52509	0.71055		0.2	1	0	0.5	1	1
			3.57649	2.63307		0.5	1	1	0	1	1
			1.58619	1.43276		0.16667	1	0.5	0	1	1
			2.59863	2.73519		0.8	1	1	0.66667	1
			0.42353	0.50517		0.5	0.25	1	0	0.33333	0
			1.05353	0.70283		0.14286	1		0.14286	1	1
			0.78859	1.66265		0.14286	0.75	0	0	0	1
			2.86884	2.85725		0.14286	0.25		0	1	0
			1.17529	1.02569		0.14286	0.33333		0.2		0.5
			2.26698	1.78332		0.14286	0.5	0.5	0	1	0
			0.22302	0.49231		0.2	1	0	0.25	1
			0.66507	0.48009		0.28571	1	1	0	1	1
			1.43478	0.56827		0.14286	0.25	0	0	1	0
			1.10505	0.36917		0.2	1	0.33333	0	1
			1.60271	0.66791		0.14286	0.25	0	0	0.5	0
			0.29468	0.30001		0.14286	1	0	0	1
			0.37679	0.38045		0.14286	0.16667		0	0.5	0
			0.8332	0.53821		0.14286	0.33333		0.2	0.33333	0.5
			0.20736	0.13074		0.5	1	1	0	1	1
			0.75097	0.57664		0.5	0.71429	0	1	0.5	0.75
			1.33686	0.89222		0.14286	0.33333		0	1	0
			0.80914	0.37863		0.33333	0.33333	0.5	0	0.5	0
			0.03529	-0.03496		0.25	0.25	0.5	0	0.33333	0
			0.2239	0.17695		0.14286	0.25	0	0	0.5	0
			1.20283	0.31968		0.14286	0.33333	0	0.33333	1	0
			0.51168	0.65595		0.2	0.5	0.5	0	0.66667	0
			0.20262	0.79231		0.33333	0.25	0.5	0	0	0.33333
			0.25363	0.22661		0.14286	0.5	0.5	0	0	0.66667
			0.23008	0.24837		0.14286	0.66667	0	0.25	1	0.5
			5.38372	5.66229		0.25	0.2	0.33333	0	0	0.33333
			6.47588	6.80109		0.14286	0.25	0.33333	0	0	0.33333
			6.17193	6.99427		0.5	1	0	1	1	1
			8.56958	6.90207		0.33333	0.66667	0.5	0	0.66667	1
			6.6102	7.52744		0.14286	1	0	0.25	1	1
			6.3866	7.25948		0.16667	0.16667	0	0.33333	0	1
			6.63573	5.71715		0.25	1	0	0.5	1	1
			3.18471	2.45735		0.25	0.25	0.33333	0	0.33333	0
			5.76906	4.16153		0.28571	1	0	0.33333	1	1
			6.02698	3.99144		0.14286	1	0	0	1
			4.50256	4.45042		0.14286	1	0.5	0	1	1
			0.39508	-0.04478		0.14286	1	0.5	0	1	1
			1.17719	1.61415		0.57143	1	1	0	1	1
			4.8752	3.78799		0.14286	0.33333	0	0	0.5	0
			2.59567	3.80216		0.33333	0.25	1	0	0.33333	0
			0.15341	0.28192		0.25	0.16667	0	0.33333	0.5	0
			0.72654	0.43224		0.25	1	0	0.5	1	1
			0.55071	0.39392		0.2	0.2	0.25	0	0.5	0
			0.57656	0.48445		0.25	0.16667	0	0.5	0	0.33333
			0.72703	0.48855		0.33333	0.4		0.5	0	0.5
			0.39181	0.39486		0.5	0.5	1	0	1	0.33333
			0.69566	0.40298		0.25	1	0	0.5	1
			2.09582	0.91914		0.25	1	0.5	0	1	1
			0.35407	0.58493		0.25	0.25	0.5	0	0	0.5
			1.95122	0.98272		0.2	0.5	0.5	0	1	0
			0.56757	0.39835		0.2	0.25	0.5	0	0	0.5
			1.3335	0.4593		0.16667	0.5	0.5	0	1	0
			0.49488	0.42235		0.25	1	0	0.5	1	1
			1.16757	1.29289		0.16667	1	0	0.25	1	1
			1.12467	0.34519		0.25	0.16667	0	0.33333	0.33333	0
			0.02219	0.64877		0.2	1	0.5	0		1
			0.31442	0.30088		0.5	0.25	0	1	0	0.5
			3.22745	2.62099		0.33333	0.33333	0.5	0		0.5
			0.99876	2.15669		0.25	0.2	0.5	0	0	0
			2.70171	2.8639		0.25	0.2	0	0.5	0	0.5
			2.48991	2.08795		0.2	0.5	0	0.33333	0	0.66667
			0.26904	0.09974		0.33333	0.25	0.5	0	0.33333	0
			0.46184	3.15473		0.25	1	0	0.5		1
			2.79652	3.35011		0.5	1	0	1	1	1
			2.51286	2.36448		0.25	1	0	0.5	1
			0.25786	0.62474		0.5	1	0	1	1	1
			2.97471	2.28244		0.2	0.75	0.5	0	0.66667	1
			0.59081	0.28774		0.2	0.75	0.5	0	0.5	1
			2.12242	2.09193		0.25	0.33333	0.5	0	0.5	0
			3.67495	2.50548		0.25	0.2	0.5	0	1	0
			2.29663	1.49445		0.14286	0.33333	0.33333	0	0	0.25
			1.41381	3.31406		0.33333	0.5	0.5	0	1	0
			3.73816	4.00025		0.25	0.25	0.5	0	1	0
			5.38484	4.77343		0.2	0.16667	0	0.33333	0.25	0
			2.81243	4.65421		0.25	0.125	0.5	0		0.14286
			4.68871	5.22872		0.2	0.16667	0.5	0	0.25	0
			0.99905	1.55673		0.25	0.33333	0.5	0	0.5	0
			5.28386	4.5433		0.2	0.5	0.5	0	0	1
			3.45477	2.62521		0.25	0.16667	0	0.33333	0.25	0
			0.18919	1.5572		0.16667	1	0	0.25	1
			0.93512	1.24364		0.14286	1	0.33333	0	1	1
			0.43824	1.32409		0.2	0.83333	0.5	0	1	0
			0.38575	1.37258		0.2	1	0	0.33333	1
			0.36962	-1.06219e-05		0.33333	1	0.5	0	1
			0.54462	-0.0344		0.16667	1	0	0.25	1	1
			0.34937	0.22029		0.14286	1	0.33333	0	1
			1.37791	1.03719		0.2	1	0.5	0	1
			4.16961	4.06422		0.2	1	0.5	0	1
			2.36496	3.58411		0.2	1	0.5	0	1	1
			0.43429	1.15825		0.25	1	0	0.5	1	1
			4.56434	3.8322		0.25	1	0.5	0	1
			4.15192	3.15763		0.33333	1	0.5	0	1
			3.12495	3.96691		0.25	1	1	0	1	1
			3.20237	3.10459		0.85714	0.25	0.66667	1	0	0.33333
			2.7262	2.3942		0.2	0.6	0.5	0	1	0.5
			1.93688	1.97093		0.2	0.2	0.5	0	0.33333	0
			2.18	3.85881		0.75	0.125	0.5	1		0.14286
			3.42127	1.74688		0.4	0.25	0.5	0.33333	0	0.33333
			1.49926	2.08086		0.25	0.16667	0	0.5	0	0.25
			0.11422	0.2497		0.25	1	0	1	1
			0.33416	0.07914		0.14286	1	0.33333	0	1	1
			0.36775	-0.02836		0.2	1	0.25	0		1
			0.01899	0.63367		0.125	0.66667	0	0.2	0	0.75
			0.12369	0.47843		0.33333	0.85714	1	0	1	0.66667
			0.8862	0.35171		0.14286	1	0.33333	0		1
			0.50874	0.4906		0.25	1	0	0.5	1	1
			0.5525	0.1466		0.2	0.75	0.25	0		0.71429
			0.51434	0.52982		0.25	1	0.33333	0	1
			1.80905	0.7779		0.125	0.33333	0	0.2	1	0
			1.08013	1.10692		0.25	0.5	0.33333	0	0	1
			1.71695	0.72207		0.25	0.4	0.33333	0	0.66667	0
			0.66447	0.66324		0.14286	1	0	0.25	1	1
			1.42603	1.49562		0.25	0.85714	0.33333	0	1	0.66667
			0.41917	0.32784		0.16667	0.5	0	0.5		0.5
			0.70405	0.28778		0.2	1	0.25	0	1	1
			0.61484	0.10664		0.2	1	0.25	0	1	1
			0.81371	0.66213		0.25	1	0.33333	0	1	1
			0.54032	0.26167		0.25	0.16667	0.33333	0	0	0
			0.64201	0.7082		0.14286	0.75	0.33333	0	0.66667	1
			0.26306	0.1276		0.2	0.2	0.33333	0	0	0.25
			0.73101	0.46822		0.2	0.33333	0.25	0	0.5	0
			0.35063	0.90852		0.14286	1	0	0.25	1	1
			0.71138	0.57643		0.2	1	0	1	1
			1.12621	0.31335		0.16667	0.6	0.33333	0	0.5	0.66667
			0.53024	0.33122		0.2	0.16667	1	0	0	1
			0.46672	0.23001		0.2	1	0.33333	0	1	1
			0.99774	0.87911		0.25	1	0	0.5	1	1
			1.08035	0.59085		0.2	0.57143	0	0.33333	0.66667	0.66667
			0.35884	0.56921		0.2	1	0	0.33333	1	1
			1.2373	0.72124		0.125	0.5	0	0.2	1	0
			0.81629	1.15545		0.25	0.6	0.5	0	1	0.66667
			0.21222	0.65394		0.25	1	0	0.5	1	1
			-0.11854	0.42522		0.25	1	1	0	1	1
			2.369	0.92756		0.25	1	0	1	1	1
			0.99315	0.39488		0.25	0.2	0.33333	0	0	0.33333
			0.74951	0.19694		0.25	0.16667	0.33333	0	0	0.33333
			0.51395	0.57544		0.25	0.8	0.33333	0	1	0.66667
			0.03968	0.25717		0.125	0.66667	0	0.2	1	0.5
			0.36199	0.10483		0.25	0.28571	0.33333	0	0	0
			0.99431	0.5229		0.25	0.16667	0	0.5	0	0.33333
			1.18424	0.52676		0.33333	0.8	0.5	0	1	1
			0.64207	0.54701		0.25	0.66667	0.5	0	1	0.5
			2.34675	0.8801		0.33333	0.33333	0	0.5	0	0.5
			0.82848	0.16281		0.5	0.6	1	0.33333	1	0.5
			1.15679	0.25255		0.25	0.25	1	0	0.33333
			0.21484	0.20956		0.2	0.33333	0.5	0	0.5	0
			1.43708	1.02028		0.2	0.5	0	0.33333	0	1
			0.17391	0.14097		0.2	0.6	0	0	1	0.33333
			0.74942	0.91375		0.25	0.8	0.33333	0	1	0.5
			0.60055	0.27674		0.25	1	0.5	0	1
			0.74402	0.58119		1	0.28571	1	1	0	0.33333
			0.51875	0.34599		0.25	1	0.5	0	1
			0.59546	-0.02264		0.25	0.2	0.33333	0	0.5	0
			0.90825	0.2211		0.16667	0.2	0	0.33333	0	0.33333
			0.90983	1.28291		0.25	1	0	0.33333	1	1
			1.98364	0.70533		0.14286	1		0	1	1
			2.24884	1.56858		0.2	1	0.5	0	1
			3.7242	2.23068		0.2	1	0	0.33333	1	1
			1.23701	2.52035		0.2	1	0	0.33333		1
			0.34231	0.94369		0.25	1	0	0.33333	1
			1.28035	0.94838		0.25	1	0.5	0	1
			0.80357	1.45261		0.2	0.83333	0.5	0	0.75	1
			4.03423	5.22578		0.2	1	0	0.33333	1	1
			4.85498	3.05487		0.4	0.375	0	0.66667		0.28571
			1.98094	1.10677		0.16667	1	0	0.33333	1	1
			0.85315	0.39933		0.2	1	0.5	0	1	1
			1.76567	0.64807		0.25	0.33333	0	0.5	0.5	0
			2.09114	1.00331		0.2	0.16667	0	0.33333	0	0
			0.68565	0.37163		0.25	0.16667	1	0	0	1
			0.94946	0.90414		0.5	0.25	1	0	0.33333
			1.25014	0.72697		0.5	0.6	1	0	1	0.5
			1.445	1.16811		0.5	0.25	1	0	0	0
			1.53308	1.1478		1	1	1	1	1	1
			1.3015	1.05833		0.75	0.28571	1	0.66667	0	0
			1.14696	0.73239		0.5	0.16667	1	0.33333	0.33333	0
			0.79274	0.96432		0.25	0.33333	0.33333	0	0.5	0
			0.68667	1.25971		0.33333	1	1	0	1	1
			2.69291	1.55856		0.33333	1	1	0	1	1
			1.74074	1.03323		0.25	0.5	0	0.5	1	0
			1.39184	0.43826		0.16667	1	0	0.33333	1	1
			1.03578	0.34393		0.25	0.5	0	0.5		0.5
			0.17593	0.61885		0.16667	0.33333	0	0.33333	0	1
			0.48779	0.45072		0.33333	0.16667	0	0	0.33333	0
			2.17263	1.22365		0.33333	0.11111	0.5		0	0
			1.76078	1.27617		0.25	0.5	0	0.5	1	0
			1.28853	0.48206		0.4	0.2	0.5	0.33333	0.33333	0
			1.45064	0.34837		0.33333	0.2	0	0	1	0
			0.43683	0.46653		0.25	0.33333	0	0.33333	0.5	0
			2.63969	1.07452		0.2	0.33333	0.5	0	0.33333	0.5
			0.58704	0.3568		0.25	0.11111	0.5	0	0	0
			0.71446	0.57268		0.25	0.5	0	0.33333	1	0
			0.81465	1.11457		0.25	0.5	0	0.33333	0	1
			1.0914	0.73677		0.2	1	0.5	0	1
			2.66579	2.31447		0.33333	0.42857		0.33333	1	0
			3.10781	1.99333		0.75	0.28571	1	0.5	0.33333	0.25
			2.86848	2.51845		0.33333	1	0	0	1	1
			1.41797	1.89012		0.25	1	0.33333	0	1	1
			1.93616	0.86793		0.16667	1	0.5	0	1	1
			0.96293	0.39722		0.25	1	0	0.33333		1
			1.05568	0.58881		0.25	1	0	0.5		1
			0.85654	0.96471		0.33333	1	0	0.5	1	1
			2.9516	1.26623		0.33333	0.5	0.5			0.5
			2.6042	2.09148		0.2	0.14286	0	0.33333	0	0.25
			3.37347	2.32342		0.25	1	0.5	0	1
			2.89254	1.7404		0.25	1	0	0.5	1	1
			2.76665	2.14039		0.2	0.5	0	0.33333	1	0
			5.18169	2.98114		0.25	0.2	0	0.33333	0.33333	0
			1.12354	1.19509		0.25	0.16667	0	0.33333	0	0.25
			1.23949	0.73586		0.25	1	0	0.5	1	1
			0.78576	0.39554		0.33333	0.5	1	0		0.5
			1.05933	0.68761		0.5	1	0.5	0.5	1
			0.69314	0.7511		0.33333	1	1	0	1	1
			1.57182	0.844		0.25	1	0	0.5	1	1
			1.17519	0.40949		0.5	0.5	1	0	0	1
			0.61693	0.54857		0.25	0.5	0	0.5		0.5
			1.65579	1.14743		0.5	1	1	0	1	1
			1.02437	0.51908		0.5	1	1	0	1	1
			0.48781	0.63858		0.25	0.14286	0	0.5	0	0.16667
			0.273	0.57246		0.25	0.14286	0.33333	0	0	0.25
			0.83889	1.09235		0.25	1	0.5	0		1
			1.35478	0.69602		0.33333	1	1	0	1	1
			1.97441	0.64539		0.25	0.14286	0	0.5	1	0
			0.76728	0.55878		0.25	0.5	0.5	0		0.5
			1.09042	0.89895		0.16667	0.14286	0.33333	0	0	0.25
			1.5581	1.22951		0.33333	0.66667	0	0.5	0	0.75
			1.12876	1.68994		0.33333	0.57143	1	0	0.5	0.66667
			1.33892	2.11425		0.2	1	0.33333	0	1	1
			0.72043	1.1204		0.2	1	0	0.5	1	1
			0.69871	0.6046		0.33333	1	1	0	1	1
			0.77262	0.7696		0.33333	0.28571	1	0	0	0.25
			0.19757	0.45198		0.16667	1	1	0	1	1
			0.42492	0.31434		0.5	0.71429	0.33333	0.66667	1	0.33333
			0.97496	0.5383		0.16667	1	0.33333	0	1	1
			0.72864	0.76205		0.16667	1	0.33333	0	1
			0.7686	0.7363		0.33333	0.71429	1	0	1	0.5
			0.30302	0.57872		0.33333	1	1	0	1	1
			0.6674	0.87547		1	0.2	1	1	0	0.33333
			0.71805	0.69203		0.25	1	0.5	0	1	1
			0.78233	0.51786		0.33333	0.5	0	1	0	0.66667
			0.80082	0.55423		0.33333	1	0	1	1	1
			0.63896	0.57656		0.5	1	1	0	1	1
			2.18951	1.35903		0.25	0.5	0	0.5	1	0
			0.30239	0.45309		0.33333	0.71429	0	1	1	0.5
			0.46936	0.99021		0.33333	0.25	1	0	0.33333	0
			0.80509	0.70188		0.5	0.16667	1	0	0	0.25
			0.27503	0.38252		0.25	0.5	0.5	0		0.5
			0.97401	0.76532		0.25	1	0.5	0	1	1
			1.40318	0.67802		1	0.14286	1	1	0	0
			0.60088	0.69442		0.25	1	0.5	0	1	1
			1.02824	0.7553		0.33333	1	0	0.5	1	1
			-0.11018	0.44021		0.25	1	0.5	0	1	1
			0.54249	0.45728		0.33333	0.25	1	0	0	0.33333
			0.91468	0.94384		0.66667	1	1	1	1	1
			0.59748	0.44969		0.5	0.57143		0.5	0	0.66667
			0.42208	0.91709		0.75	1	1	0.5	1	1
			0.39863	0.49215		0.25	1	1	0	1	1
			0.11673	0.17906		0.33333	1	1	0	1	1
			0.62356	0.14602		0.75	1	1	0.5	1	1
			0.64477	0.27163		0.25	0.4	0.5	0	0	0.66667
			0.41078	0.64225		0.25	1	0.5	0		1
			1.74376	1.69921		0.25	1	0.5	0		1
			1.9441	2.66154		0.33333	1	1	0		1
			0.30367	0.52824		0.25	0.83333	0.5	0	0.75	1
			0.52141	0.81484		0.2	0.85714	0.5	0	1	0.75
			0.71128	0.47634		0.25	1	0	0.33333	1	1
			0.95551	0.67072		0.2	1	0	0.33333		1
			0.35261	0.51882		0.14286	0.5	0	0	1	0
			0.17963	0.85152		0.2	0.2		0	0.33333	0
			0.60216	0.39118		0.14286	0.125	0	0.5		0.14286
			0.64372	0.35817		0.14286	0.125	0	0		0.14286
			0.47701	0.52534		0.25	1	0	0.5	1	1
			-0.03789	0.15208		0.16667	0.4	0	0.33333	0.5	0.33333
			0.60778	0.5295		0.14286	0.16667	0	0	0.25	0
			1.15856	0.68724		0.16667	0.5	0	0.33333	1	0
			1.21223	0.53262		0.14286	0.25	0	0		0.14286
			1.79003	1.11462		0.14286	0.5	0	0	0	1
			1.2577	1.22626		0.25	1	1	0	1	1
			1.58929	0.81555		0.25	0.33333	0	0.33333	0	1
			0.90553	1.03993		0.33333	1	0.5	0.33333		1
			0.59959	0.34837		0.16667	0.14286	0	0.33333	0	0.16667
			0.62303	0.28419		0.14286	1	0.5	0	1	1
			0.6901	0.30133		0.14286	0.5	0	0		0.5
			0.3353	0.3785		0.14286	1	0	0.25	1
			0.57223	0.3089		0.14286	0.33333	0	0.2	0	1
			0.75084	0.55969		0.16667	0.25	0	0.33333		0.14286
			1.25486	0.61722		0.25	0.66667	0	0.33333	0.75	0
			0.83276	0.38601		0.14286	0.125	0	0.2		0.14286
			1.33203	0.45201		0.16667	1	0.5	0	1	1
			0.63961	0.78278		0.14286	1	0.5	0	1	1
			0.68478	0.26463		0.14286	1	0	0	1	1
			0.75644	0.13628		0.14286	0.16667	0.5	0	0	0.5
			0.51118	0.66053		0.14286	1	0	0		1
			1.58674	0.5583		0.14286	0.75	0	0.5	1	0
			1.75816	1.18606		0.14286	0.2	0	0	0.5	0
			1.96615	1.34598		0.14286	1	0	0	1	1
			2.23772	1.47869		0.14286	1		0		1
			1.80445	0.88439		0.25	1	0	0.5	1	1
			1.60091	1.31		0.25	1	0	0.5	1	1
			0.55935	0.23521		0.2	1	0.33333	0		1
			0.44172	0.692		0.25	1	1	0	1	1
			0.58678	0.53315		0.25	1	1	0	1	1
			0.62329	0.62937		0.25	0.42857	0	0.33333	0	0.66667
			0.57697	0.49368		0.14286	1	0	0.2	1	1
			1.27631	0.50079		0.14286	1	0.5	0	1	1
			0.27147	0.71427		0.33333	1	0.5	0.25	1	1
			0.43391	0.42565		0.14286	0.28571	0	0.2	0.66667	0
			0.67505	0.55493		0.25	0.14286	0	0.5	0	0.33333
			0.01983	0.67075		0.2	0.4	0.33333	0	0.5	0
			0.18784	0.19094		0.14286	0.85714	0	0.2	1	0.66667
			0.37296	0.3196		0.14286	1	0	0	1	1
			0.02278	0.47304		0.14286	1	0	0	1	1
			0.25529	0.28818		0.25	1	0.5	0	1	1
			0.57408	0.88871		0.28571	0.25	0	0	1	0
			0.5138	0.21213		0.14286	0.71429	0	0	0.66667	0.66667
			0.29955	0.26601		0.14286	1	0	0	1	1
			0.93741	1.26858		0.14286	1	0	0	1	1
			0.43193	0.57184		0.14286	1	0	0	1	1
			0.80609	1.05874		0.25	1	0.5	0		1
			0.88905	0.44694		0.2	0.25	0.5	0	1	0
			0.88556	1.16324		0.14286	1	0.33333	0	1	1
			0.5731	0.42812		0.14286	1	0.33333	0	1	1
			0.42241	0.69099		0.33333	0.2	0	0.5	0	1
			0.18556	0.48179		0.14286	0.66667	0	0	1	0
			1.6482	1.302		0.14286	0.6	0	0.33333	1	0
			0.2928	0.37097		0.14286	0.33333	0	0.33333	1	0
			0.22776	0.0269		0.14286	0.8	0	0.33333	0.66667	1
			0.59766	0.76839		0.14286	1	0.5	0	1	1
			0.22879	0.15609		0.14286	1	0	0.33333	1	1
			0.92651	0.34519		0.14286	1	0.5	0	1	1
			0.7153	0.19158		0.25	1	0	0.33333	1	1
			0.69087	0.31681		0.14286	0.5	0.5	0	0	0.5
			1.57452	0.88864		0.2	0.2	0.5	0	0	0.5
			0.42303	0.51296		0.14286	1	0	0	1	1
			0.97288	1.39217		0.25	0.33333		0.33333	1	0
			0.36138	0.25705		0.14286	1	0	0.33333	1	1
			0.6664	0.20599		0.14286	0.5	0	0.33333	1	0
			1.61646	0.66437		0.14286	1	0	0.33333	1	1
			1.10496	1.3164		0.25	0.77778	0	0.33333	1	0.5
			0.81968	0.86949		0.2	0.66667	0.5	0	1	0.5
			1.06359	0.88535		0.25	0.33333	0	0.33333	0	0.5
			0.52285	0.5463		0.33333	0.33333	0	0	0	0.5
			0.33598	0.12435		0.2	0.14286	0	0.33333	0	0
			0.29545	0.39866		0.33333	1		0.33333		1
			0.94362	0.15584		0.16667	0.33333	0	0.33333	1	0
			0.5492	0.04424		0.25	1	0	0.33333	1	1
			0.83639	0.41577		0.14286	0.4	0	0.33333	0.5	1
			1.5347	1.10167		0.16667	1	0.5	0	1	1
			0.46386	0.58765		0.14286	0.28571	0	0.33333	0	0.33333
			-0.04545	0.43157		0.14286	0.5	0	0.33333	1	0
			0.3395	0.06003		0.14286	0.57143	0	0.25	0.66667	0.66667
			0.31396	0.48735		0.2	0.2	0	0.33333	0	0
			0.06171	0.52271		0.14286	0.66667	0	0.25	0	1
			1.34712	0.7514		0.25	0.71429	0	1	0.33333	1
			1.7486	1.909		0.14286	0.2	0	0.2	0	1
			0.93075	0.18363		0.14286	0.33333	0	0.2	0	0
			0.30567	0.15335		0.14286	0.25	0.5	0	1	0
			2.02779	0.41454		0.14286	0.25	0.5	0	0	0
			0.32447	0.21213		0.16667	0.5	0.5	0	1	0
			0.32495	0.34921		0.14286	1	0.5	0		1
			1.54911	0.97926		0.14286	1	0.33333	0	1	1
			0.74177	0.80247		0.14286	0.66667	0.5	0		0.5
			0.54143	0.57279		0.14286	1	0	0	1	1
			0.62591	0.6731		0.33333	1	0	1	1	1
			1.49501	0.63297		0.14286	0.66667	0	0.33333	1	0.5
			1.76433	0.93154		0.28571	0.5	0	0.66667	1	0.33333
			1.07069	0.97415		0.25	0.875	0	0.33333	1	0.8
			0.89255	0.04837		0.25	1	0	0.33333	1
			1.08294	0.65541		0.16667	0.8	0.5	0	0.5	1
			0.7553	0.83688		0.25	1	0	0.33333	1	1
			0.7079	0.3027		0.14286	0.2	0.5	0	0.5	0
			0.84209	0.48036		0.14286	0.5	0	0.33333	1	0.33333
			1.01747	1.08269		0.14286	0.4	0	0.33333	0	0.66667
			0.52404	0.54134		0.14286	0.375	0	0.33333	0	0.4
			0.53902	0.36129		0.14286	1	0	0.33333	1	1
			0.75348	0.43775		0.125	0.5	0.25	0	0	1
			0.64998	0.76606		0.125	1	0	0.25	1	1
			0.45215	0.51682		0.16667	0.6	0	0	0	1
			0.45934	0.57336		0.25	0.375	1	0	0	0.4
			0.28223	0.41801		0.16667	1	0.33333	0		1
			0.79842	0.32394		0.16667	0.75	0.33333	0	1	0.66667
			0.89433	0.32742		0.16667	0.5	0.33333	0	0.5
			0.5342	0.56566		0.16667	0.6	0	0.33333	0	1
			0.18725	0.7077		0.16667	0.75	0.33333	0	0	1
			2.15862	1.41884		0.25	0.375	0	1	0	0.4
			0.46896	1.33118		0.16667	0.125	0	0.33333	0	0.2
			1.187	0.75689		0.16667	0.5	0	0.33333	0.5
			0.79867	0.45849		0.16667	0.8	0	0.33333	0.5	1
			0.31763	-0.15684		0.16667	1	0	0.33333	1	1
			1.66751	1.189		0.16667	1	0	0.33333	1
			0.83234	0.99028		0.2	0.2	0.33333	0	0	0.33333
			0.36219	0.35186		0.33333	1	0	1	1	1
			0.11852	0.30893		0.16667	1	0	0.33333	1	1
			0.51048	0.24183		0.33333	0.875	0.5	0	1	0.66667
			0.85283	0.55194		0.5	1		0.5	1	1
			0.45491	1.7721		0.2	1	0	0.33333	1	1
			0.7363	0.18396		0.16667	1	0	0.33333		1
			0.60609	0.70165		0.16667	0.14286	0	0.33333	0	0
			0.22351	0.50767		0.14286	1	0	0.33333	1	1
			0.87611	0.64807		0.5	0.66667		0.5		0.5
			0.12179	0.64093		0.16667	1	0	0.33333	1	1
			2.16009	1.67957		0.33333	1	0.5	0	1	1
			1.28374	1.6018		0.33333	1	0.33333	0.33333	1	1
			0.60149	0.44184		0.33333	1	0.5	0	1	1
			1.77915	1.00189		0.33333	0.25	0.33333		0	0.5
			2.92079	3.86498		0.14286	0.25	0.33333	0	0	0
			3.19305	1.57888		0.16667	1	0.33333	0		1
			1.58784	2.80522		0.5	1		0.5	1	1
			1.85858	2.76181		0.33333	0.57143	0.5	0	0	1
			1.95927	2.52544		0.2	1	0	1		1
			2.59956	2.30219		0.14286	1	0	0.5	1	1
			1.73778	1.71776		0.33333	1	0.5	0		1
			0.41529	0.32572		0.25	0.5	0.5	0	1	0
			0.04864	0.20645		0.16667	0.75	0	0.33333	0.5	1
			0.52188	0.36385		0.33333	1	0.5	0		1
			0.35191	0.31206		0.2	1	0.33333	0	1	1
			1.11268	0.40088		0.33333	1	0.5	0		1
			1.42636	0.8367		0.5	0.25		0.5	0	0.33333
			0.59378	0.69157		0.16667	0.33333	0	0.33333		0.5
			0.79544	0.43667		0.25	1	0	1	1	1
			0.16525	0.39674		0.2	0.875	0.33333	0	0	1
			0.82783	0.3589		0.16667	1	0	0.33333	1	1
			2.68542	1.58177		0.16667	1	0	0.33333	1	1
			2.21513	1.51422		0.25	0.14286	0.5	0	0	0
			0.87613	0.71696		0.33333	0.16667	0.5	0	0	0
			1.80537	1.77841		0.5	1		0.5	1	1
			1.82737	2.26706		0.2	1	0.33333	0		1
			1.99715	1.13362		0.25	1	0	0.5	1	1
			1.37218	0.55387		0.2	1	0.33333	0	1	1
			0.22929	0.14368		0.16667	1	0	0.33333	1	1
			0.26765	0.61969		0.33333	1	0.5	0	1	1
			0.28804	0.26831		0.25	0.14286	0	0.33333	0	0
			0.93525	0.58496		0.33333	0.33333	0.5	0	0	1
			0.83812	0.29251		0.07692	0.16667	0.16667	0	0	0.25
			0.96446	1.50368		0.16667	0.2	0.25	0	0	0.33333
			0.68842	0.43512		0.83333	0.57143	1	0.5	0.66667	1
			0.85365	0.55853		0.14286	0.8	0	0	1	0.66667
			1.03399	0.98089		0.5	0.16667		1	0	0.25
			1.26036	0.62019		0.07692	0.2	0.16667	0	0.5	0
			0.70411	0.64198		0.85714	0.33333	0.75	1	0	1
			0.18924	0.44071		0.14286	0.4	0	0.33333	0	0.66667
			0.63228	0.85008		0.33333	0.16667	0	1	0	0.25
			0.4589	0.7803		0.16667	0.33333	0.25	0	0	1
			0.46268	0.10963		0.2	1	0	0.33333	1	1
			0.62445	0.47172		0.28571	0.33333	0.5	0	0	1
			0.48031	0.93468		0.08333	1	0.2	0	1	1
			0.65895	0.02567		0.2	0.8	0.33333	0	1	1
			0.14757	0.39673		0.33333	0.6	0.5	0	0	1
			0.05767	0.48466		0.42857	0.33333	0.5	0.5	0	1
			-0.14928	0.39683		0.2	1	0	0.33333	1	1
			0.29464	1.04432		0.14286	0.8	0	0	0.5	1
			1.07889	0.40999		0.2	0.33333	0.5	0	0	0.5
			0.29157	0.62382		0.2	0.71429	0.33333	0	0.66667	1
			0.57948	0.31356		0.5	0.75	1	0	0.5	1
			0.55474	0.27447		1	0.66667	1		0	1
			1.35353	1.8494		0.33333	0.66667	0.5	0	0.5	1
			1.04165	0.40156		0.2	1	0	0.5	1	1
			0.34864	0.50347		0.16667	0.6	0.33333	0	0.5	1
			0.42317	0.55167		0.33333	0.28571	0.33333	0.33333	0.33333	0.5
			0.34183	0.32386		0.16667	0.66667	0	0.33333	0.5	1
			0.18614	0.1729		0.33333	0.66667	0.5	0	0.5	0.5
			0.59172	0.8964		0.2	1	0.33333	0	1	1
			0.82338	0.42766		0.16667	1	0.33333	0	1	1
			0.7916	0.59652		0.16667	1	0.33333	0	1	1
			1.19628	0.33421		0.16667	1	0.33333	0	1	1
			0.7554	0.44965		0.16667	1	0.33333	0	1	1
			0.85562	0.9814		0.16667	1	0	0.33333	1	1
			0.86688	0.43526		0.25	1	0	0.33333	1	1
			1.34098	1.40784		0.33333	1	0.5	0	1	1
			0.82914	0.40939		0.33333	1	0.5	0	1	1
			2.29708	1.0358		0.2	0.2	0	0.5	0	0.5
			2.35987	2.21148		0.25	1	1	0	1	1
			2.18916	1.30679		0.2	0.16667	0.33333	0	0	0
			1.44617	0.75119		0.16667	1	0.33333	0	1	1
			0.70896	0.45904		1	1		1	1
			0.60529	0.34344		0.33333	1	0.5	0	1	1
			0.79727	0.8052		0.2	0.14286	0.33333	0	0	0
			0.23005	0.35296		0.25	1	0	0.33333	1	1
			1.04449	0.78767		0.16667	0.14286	0.33333	0	0.5	0
			0.53531	0.16703		0.2	0.2	0	0.5	0.33333	0
			0.91183	0.50169		0.4	0.25	0.33333	0.5	0.25
			1.55232	2.12134		0.16667	1	0.33333	0	1	1
			1.36796	0.75207		0.25	0.125	0	0.33333	0	0
			1.01538	2.26722		0.16667	1	0.33333	0	1	1
			2.37072	1.62759		0.4	1	0.33333	0.5	1	1
			1.8131	0.70777		0.16667	0.16667	0	0.33333	0.5	0
			0.80348	0.62487		0.16667	0.4	0.33333	0	1	0.33333
			0.39236	0.31553		0.33333	0.28571	0	1	0	0.25
			0.2588	0.26405		0.33333	1	0.5	0	1	1
			0.39166	0.03976		0.2	1	0	0.5	1	1
			0.63735	0.52109		0.2	1	0.33333	0	1	1
			0.52501	2.12464		0.16667	0.25	0	0.33333	0.25
			0.70779	0.6078		0.2	1	0.33333	0	1	1
			0.50012	0.44081		0.14286	0.25	0	0	0.33333	0
			0.49733	0.18097		0.2	0.33333	0	0.5	0	1
			1.8005	0.70534		0.2	0.33333	0.33333	0	0	0.5
			0.74681	0.44529		0.14286	0.2	0	0.5	0.5	0
			0.4626	0.77098		0.33333	0.5	0	1	1	0.5
			0.11852	0.24787		0.14286	0.6	0	0	0.5	0
			0.20045	0.4548		0.14286	0.2	0	0.33333	0	0.33333
			0.9148	0.55889		0.4	0.6	0.33333	0.5	1	0.5
			1.21139	0.79864		0.2	1	0.33333	0	1	1
			0.37951	0.32158		0.2	1	1	0	1	1
			2.65337	2.48537		0.2	0.2	0	0.5	0	0.33333
			2.31989	2.46839		0.33333	1	0	1	1	1
			1.36954	1.37977		0.14286	0.57143	1	0	0.66667	0.5
			1.63684	0.98268		0.4	1	0.33333	0.5	1	1
			1.59013	0.83985		0.2	0.66667	0	0.5	0	0.75
			0.31837	0.43536		0.33333	1	0	1	1	1
			0.29699	0.27211		0.25	0.83333	0.5	0	1	0.75
			0.57364	0.93852		0.2	0.5	0	0	0.5	1
			0.71545	1.60573		0.16667	0.4	0	0.33333	0.5	1
			1.2062	0.45495		0.28571	0.25	0.33333	0	0	1
			0.50157	0.56584		0.2	1	0	1	1	1
			1.46668	0.52699		0.14286	0.83333	0.33333	0	1	0.75
			1.14463	1.25796		0.14286	0.25	0.5	0	0	0.5
			0.23608	0.16447		0.25	1	0	0.5	1	1
			2.02105	0.76839		0.1	1	0	0	1	1
			0.24804	0.1102		0.25	0.5	0	0.5	0	1
			0.22945	0.38744		0.25	0.75	0.5	0	0.5	1
			0.72154	0.20695		0.25	1	0	0.5	1	1
			0.38959	0.43314		0.14286	1	0.5	0	1	1
			0.64546	0.0744		0.1	0.11111	0.33333	0	0	0.25
			1.29294	1.60746		0.16667	0.5	0	0	1	0
			0.46359	0.152		0.25	0.8	0.5	0	1	1
			1.34356	0.61731		0.16667	0.75	0	0	1	0.66667
			0.75413	0.41177		0.2	0.83333	1	0	1	0.75
			1.71975	1.64028		0.25	0.5	0	0.5	0	1
			0.92269	1.1783		0.33333	0.6	0.5	0	1	1
			0.59218	0.33295		0.2	0.33333	0	0.33333	0	0.5
			1.12224	0.72668		0.25	0.4	0	0.5	0	0
			0.97426	1.16935		0.14286	0.66667	0.33333	0	1	0
			0.4135	0.45467		0.14286	0.66667	0	0	1	0.5
			0.67677	0.72244		0.2	0.8	0.33333	0	0.5	1
			0.53143	0.46264		0.33333	0.5	0.5	0	0.5	0.5
			0.51252	0.46894		0.2	1	0	1	1	1
			0.21296	0.15409		0.2	0.33333	0	1	0	0.25
			0.72433	0.46536		0.33333	1	0	1	1	1
			0.41853	0.47575		0.14286	0.33333	0	0	0	1
			0.97047	1.17888		0.25	0.5	0	0.5	0	0.5
			1.19582	0.65022		0.14286	0.4	0	0	0	0.66667
			0.31187	0.30017		0.2	0.6	0	0	1	0.33333
			1.13297	2.54097		0.2	0.42857	0	0.5	0.66667	0.5
			0.82629	0.42746		0.14286	0.6	0	0	1	0.5
			2.17259	0.8086		0.16667	1	0	0.33333	1
			0.7573	0.15983		0.33333	0.4	0.5	0	0	0.66667
			0.82181	0.05035		0.28571	0.6	0.33333	0.5	0	1
			0.38197	0.73248		0.33333	0.16667	0.5	0	0	0.25
			0.56323	0.3607		0.25	0.16667	0	1	0	0
			0.80893	0.44931		0.5	1		0.5	1	1
			0.39105	0.49138		0.2	1	0.33333	0	1	1
			1.11227	0.37488		0.33333	1	0	1	1	1
			0.48583	0.60915		0.33333	1	0.5	0	1	1
			0.39185	0.90326		0.33333	1	0.5	0	1	1
			1.889	1.00735		0.14286	0.2	0	0.5	0	0
			1.45551	0.4572		0.33333	0.71429	0	0.66667	0.66667	1
			0.33263	0.08541		0.5	1		0.5	1	1
			0.27621	0.88479		0.33333	1	0	1	1	1
			0.14714	0.52565		0.16667	1	0.33333	0	1
			0.22187	0.38707		0.16667	0.33333	0	0.33333	0	0.5
			0.87601	0.94938		0.16667	1	0	0.33333	1	1
			0.54983	0.20837		0.33333	1	0.5	0	1	1
			0.03761	0.37354		0.16667	0.33333	0.33333	0	0	0.25
			0.97073	0.3799		0.33333	1	0.5	0	1	1
			0.62459	0.57744		0.33333	0.2	0.5	0	0.5	0
			0.98296	0.5679		0.16667	0.125	0.33333	0	0	0.2
			0.47251	0.26566		0.33333	1	0.5	0	1	1
			0.89537	0.52668		0.33333	0.5	0.5	0		0.5
			0.63988	0.60556		0.4	0.875	0.66667	0	0.5	1
			0.24033	0.16988		0.16667	1	0.33333	0	1	1
			0.83547	0.746		0.14286	1	0	0.5	1	1
			0.14773	0.09446		0.14286	1	0	0.33333	1	1
			0.46563	0.06114		0.14286	1	0	0	1	1
			0.16669	0.27099		0.2	1	0.33333	0	1	1
			0.25642	0.77226		0.14286	0.14286	0	0.33333	0	0
			0.34421	0.09382		0.14286	1	0	0	1	1
			0.27061	0.59529		0.2	0.6	0	0	0	1
			0.81465	0.48316		0.2	0.5	1	0	0	1
			0.36255	0.42027		0.2	1	0	0		1
			0.27626	0.02381		0.14286	0.85714	1	0	1	0.75
			0.37087	0.41863		0.14286	0.28571	0	0.33333	0.33333	0.25
			0.82257	0.44383		0.14286	0.875	0	0	1	0.75
			0.41897	0.41422		0.16667	1	0.33333	0	1	1
			0.67347	0.37229		0.33333	1	0.5	0	1	1
			0.42797	1.08576		0.14286	0.16667	0	0	0	0
			0.72006	0.49072		0.14286	0.6	1	0	0	1
			0.55254	0.11083		0.5	0.66667	0	1	1	0
			0.26158	0.1205		0.14286	1	0	0	1	1
			0.28297	0.24808		0.2	1	0.33333	0	1	1
			0.36766	0.31581		0.14286	0.83333	0	0	0.5	1
			0.67829	1.05179		0.16667	0.2	0	0.33333	1	0
			0.44725	0.58482		0.16667	0.25	0	0.33333	0	1
			1.16398	1.31339		0.16667	0.28571	0	0.33333	0.5	0
			1.28139	0.92887		0.2	0.125	0	1	0.25	0
			1.63035	1.3999		0.16667	0.125	0	0.33333	0.25	0
			0.40097	0.29437		0.2	0.25	0	0.5	0.5	0
			0.79921	0.86559		0.1	1	0.33333	0	1	1
			1.07553	1.01834		0.08333	0.125	0	0.25	0	0
			1.59977	1.29057		0.5	0.2	1	0	0.5	0
			1.0416	0.52683		0.1	0.25	0	0.33333	0.5	0
			0.70048	0.61447		0.14286	1	0.5	0	1	1
			0.6625	0.75587		0.14286	1	0.33333	0	1	1
			0.7395	1.25023		0.11111	1	0.33333	0		1
			0.27799	0.27664		0.25	1	0	0.5	1	1
			0.88112	1.36627		0.2	1	0	0.5	1	1
			1.22934	1.30354		0.4	0.33333	0.33333	0.5	0	0.5
			0.87809	0.7235		0.16667	0.4	0	0.25	0	0.5
			0.86232	1.18733		0.14286	0.125	0.25	0	0	0.25
			0.4338	0.26396		0.16667	0.16667	0.5	0	0.5	0
			0.81735	0.63493		0.125	0.75	0	0	1	1
			0.63768	0.28309		0.25	1	0	0.5	1	1
			1.63523	1.48828		0.125	0.85714	0	0.25	1	0.75
			0.77882	0.3491		0.11111	0.83333	0.33333	0	0.5	1
			0.20384	0.17884		0.2	1	0	0	1	1
			0.38938	0.24148		0.25	0.14286	0.33333	0	0	0.25
			0.712	0.8034		0.375	0.75	0.2	0.66667	0.5	0.75
			0.45503	0.69951		0.14286	0.25	0.5	0	0	0
			0.37502	0.6169		0.14286	0.16667	0.5	0	0	0
			0.90002	0.71957		0.14286	0.2	0	0	0	0.5
			0.04048	0.40804		0.1	0.25	0	0.33333	0	1
			0.23133	0.26848		0.1	0.33333	0	0.33333	0	0.5
			0.15464	0.74061		0.1	0.16667	0	0.33333	0	0
			0.57044	0.58636		0.25	1	0.5	0	1	1
			0.76083	0.51564		0.14286	0.2	0.5	0	0	0.5
			0.53049	0.38558		0.14286	1	0	0	1	1
			0.57339	0.84375		0.14286	0.875	0.5	0	0.5	1
			1.05437	0.6396		0.25	1	0.5	0	1	1
			2.79507	1.00135		0.16667	1	0	0.25	1	1
			2.50675	1.83734		0.25	1	0	0.5	1	1
			3.40657	0.54102		0.125	1	0	0.25	1	1
			0.91987	0.87239		0.14286	1	0	0		1
			0.60485	0.63472		0.125	0.2	0	0	0	0.5
			1.7112	1.45877		0.125	0.14286	0	0.25	0.5	0
			2.56041	2.283		0.28571	0.14286	0.5	0	0.25	0
			0.58432	2.51954		0.125	0.16667	0	0.33333	0	0.5
			1.73232	3.41949		0.125	0.25	0	0.25	0	1
			2.5143	2.22641		0.125	0.14286	0	0	0.25	0
			1.81449	0.5783		0.2	0.4	0	0.5	0	0.5
			4.59183	3.98828		0.1	0.5	0.25	0	1	0
			2.01723	2.36375		0.125	0.28571	0	0	0.5	0
			1.26578	0.65768		0.1	1	0.25	0	1	1
			1.27993	0.73852		0.2	0.16667	0	0.33333	0	0
			1.51543	0.83192		0.25	0.4	0	0.5	0	0.5
			0.98807	0.63058		0.14286	0.14286	0	0	0.25	0
			4.10529	2.59058		0.2	0.125	0	0.5	0	0.33333
			1.28536	3.31124		0.14286	0.14286	0.5	0	0.5	0
			2.08631	1.09435		0.2	0.2	0	0.5	1	0
			2.33702	1.3097		0.1	0.16667	0.25	0	0	0.5
			2.24699	2.81006		0.125	0.125	0	0.25	0.25	0
			1.98636	2.30726		0.14286	0.25	0	0	0	0
			3.92482	2.07068		0.2	0.125	0	0.5	0.25	0
			2.30149	2.01202		0.2	0.5	0	0.5	1	0
			0.86733	2.51295		0.25	0.125	0.5	0	0	0.33333
			0.99492	1.14771		0.14286	0.25	0.5	0	0	1
			0.51531	4.32601		0.16667	0.14286	0.33333	0	0.5	0
			2.47037	3.14822		0.125	0.14286	0	0	0.5	0
			1.16597	1.613		0.16667	0.16667	0.25		0	0.5
			0.88568	1.04368		0.5	0.25	0	1	0	0
			1.67621	1.26424		0.125	0.14286	0	0	0	1
			0.99886	1.41974		0.125	0.2	0.25	0	0	0.5
			0.75396	1.15279		0.14286	0.11111	0	0.33333	0.2	0
			1.39983	0.52178		0.2	0.28571	0.33333	0	0.5	0
			0.66711	0.52123		0.25	0.16667	0	0	0	0
			0.39165	0.29853		0.16667	0.28571	0	0	0	0
			0.89763	1.84186		0.125	0.16667	0	0	0.33333	0
			2.25657	0.48162		0.16667	0.2	0.33333	0	1	0
			0.90869	0.87076		0.16667	0.14286	0.25	0	0.5	0
			-0.00637	0.22219		0.16667	0.25	0.25		0.25	0
			0.85689	0.66195		0.14286	0.2	0.33333	0	0	0
			1.04093	0.53459		0.14286	0.14286	0	0	0	0
			1.10509	0.93387		0.16667	0.5	0.25	0	1	0
			1.06185	0.35799		0.14286	0.14286	0	0.5	0	0
			1.13185	1.25021		0.2	0.14286	0.33333	0	0.25	0
			2.50143	1.30057		0.16667	0.5	0	0.5	0.66667	0
			1.73654	1.21419		0.14286	0.5	0	0.5	1	0
			0.45874	0.13939		0.25	0.57143	0	1	1	0.66667
			0.72134	0.61938		0.125	0.125	0.2	0	0.25	0
			0.17012	0.39241		0.14286	0.11111	0.33333	0	0.2	0
			0.32085	0.51037		0.33333	0.125	0.5	0.25	0	0.33333
			0.08083	0.26507		0.16667	0.16667	0.25	0	0.33333	0
			0.40749	0.40522		0.16667	0.25	0.25	0	0.5	0
			1.30888	1.18441		0.125	0.11111	0	0.25	0	0
			2.80425	1.67409		0.25	0.125	0.5	0	0.25	0
			4.24211	2.08624		0.125	0.25	0	0.33333	0.5	0
			4.22795	4.08516		0.125	0.11111	0.2	0	0.2	0
			3.88841	2.72026		0.4	0.14286	0.33333	0	0	0.5
			1.54638	1.87263		0.33333	0.11111		0	0	0
			0.64289	0.70817		0.33333	0.125	0.5	0	0.25	0
			1.65222	0.94837		0.16667	0.28571	0.25	0	0.33333	0
			3.24562	3.73263		0.14286	0.44444	0.33333	0	0.6	0
			4.29271	4.22349		0.16667	0.14286	0.33333	0	0	0
			3.72227	4.23331		0.14286	1	0	0.5	1	1
			0.35849	0.37609		0.14286	0.4	0.5	0	1	0
			0.3838	-0.0858		0.125	0.5	0	0	0.5	0
			0.27054	-0.09786		0.33333	0.16667	0.25	1	0.33333	0
			0.34787	0.50707		0.14286	0.25	0	0.33333	0.25	0.33333
			0.13663	0.45176		0.2	0.14286	0.5	0	0.5	0
			0.45126	0.48385		0.25	0.28571	0	0.5	0.25	0.5
			0.1835	0.54763		0.16667	0.25	0	0	0	0
			0.66553	1.04488		0.25	0.375	0	0	0.5	0
			0.66275	1.29089		0.125	1	0.25	0	1	1
			1.44254	0.84272		0.2	0.75	0	1	1	1
			0.34156	1.22487		0.125	0.14286	0	0.5	0	0
			0.50942	0.80199		0.125	1	0	0		1
			0.41486	0.33341		0.14286	0.66667	0.33333	0	1	1
			0.96374	2.89896		0.125	0.45455	0	0.33333	0.75	0.25
			1.4942	0.92848		0.25	0.33333	0	1	0	1
			2.88522	2.89444		0.2	0.25	0	0.5	0	0.5
			2.27959	2.29119		0.25	0.18182	0	1	0.25	0.25
			2.07061	2.58855		1	0.125	1		0	0
			0.36587	0.69587		0.2	0.33333	0.5	0	1	0
			0.33125	0.39599		0.2	1	0.5	0	1	1
			0.51337	0.05587		0.5	0.5	1	0	1	0
			4.79755	2.2492		0.11111	1	0	0	1	1
			2.12978	1.15781		0.33333	0.71429	0.5	0	0	0.66667
			3.42839	1.66659		0.33333	1	0.5	0	1	1
			2.1647	0.87536		0.2	1	0.33333	0		1
			1.60273	1.01825		0.33333	0.33333	0	1	0	0
			2.02844	1.34811		0.33333	0.16667	0	1	0.5	0
			1.23764	0.33575		0.33333	1	0	1	1	1
			0.41418	1.07595		0.4	0.81818	0.33333	0.5	0.75	0.75
			0.24809	0.4417		0.2	1	0.5	0	1	1
			0.55281	0.84058		0.33333	1	0	1	1	1
			0.60586	1.32876		0.6	1	0.66667	0.5	1	1
			1.05892	0.50838		0.16667	0.4	0	0.33333	1	0
			0.45181	0.34383		0.08333	0.375	0	0.25	0.33333	0
			1.85412	2.30282		0.33333	0.33333	0	1	1	0
			3.53757	2.31658		0.2	0.5	0	0.5	1	0.33333
			3.59873	2.53445		0.08333	0.14286	0.2	0	0	0.25
			2.08914	2.83971		0.08333	0.2	0.2	0	0.5	0
			3.9723	2.72241		0.14286	0.25	0	0.33333	0	0
			2.54366	2.18976		0.25	0.14286	0.5	0	0.5	0
			2.01229	1.11968		0.25	0.2	0.5	0	0.5	0
			0.83089	0.57622		0.2	0.5	0	0.33333	1	0.33333
			1.87496	0.81757		0.4	0.4	0.66667	0	0.66667	0
			2.38482	1.67765		0.66667	0.85714	1	1	1	0.66667
			1.90391	0.709		0.33333	0.25	0.5	0	0	0.5
			1.59696	0.84058		0.33333	0.5	0	1	0.5
			0.13109	1.17842		0.66667	0.25	1	0	1	0
			1.27906	2.28802		1	0.33333	1		1	0
			1.5698	2.36559		1	0.33333	1		0	0.5
			2.59272	2.33638		0.2	1	0	0.5	1	1
			2.53265	2.13285		0.33333	1	0	0	1
			0.99947	0.67319		0.11111	1	0	0.33333		1
			0.05103	0.16288		0.14286	1	0	0.33333	1	1
			2.02866	0.78631		0.2	1	0	0.5	1	1
			0.81274	0.84581		1	0.27273	1		0.25	0.25
			1.61759	1.64823		0.33333	0.33333	0	1	0	0.5
			2.07642	2.19277		0.2	0.2	0.5	0	0	0
			1.83835	1.65449		0.2	0.33333	0	0.5	1	0
			0.71789	0.38293		0.25	0.72727	0.5	0	0.75	0.75
			1.16051	0.73782		0.11111	0.83333	0	0	1	1
			1.14051	0.89785		0.2	1	0.33333	0	1	1
			1.0085	1.21844		1	0.4	1	1	0	0.66667
			1.58646	0.73359		0.33333	0.125	0	1	0	0
			1.9436	0.58032		0.2	0.5	0.33333	0	0	0.66667
			0.06169	1.09854		0.8	0.16667	1	0.5	0	0.33333
			0.87523	1.21856		0.2	0.18182	0.5	0	0	0
			1.06734	1.04038		0.5	0.83333	1	0	1	0.66667
			1.45244	0.30304		0.33333	0.6	0.5	0	1	0.33333
			1.91532	1.89966		0.4	0.5	0.66667	0	1	0.33333
			2.63635	2.54089		0.16667	1	0	0.33333	1	1
			1.39974	1.85081		0.33333	0.875	0	1	1	1
			0.32973	1.54414		0.33333	0.33333	0	1	1	0
			2.11545	2.58754		0.14286	0.25	0.33333	0	0	0
			1.46154	1.72913		0.2	0.66667	0.33333	0	1	0.66667
			0.54062	0.98478		0.2	0.66667	0.33333	0	1	0.66667
			0.16444	1.28067		0.2	0.36364	0	0	0.5	0.5
			0.96704	1.18799		1	1	1	1	1	1
			0.27143	1.28007		0.42857	1	0.66667	0.25	1	1
			0.89275	0.80235		0.5	0.57143	1	0	1	0.5
			0.81718	1.56978		0.2	0.2	0	0.5	0	0
			0.48896	0.39559		0.125	0.75	0	0.25	1	0
			0.98921	1.05051		0.16667	0.75	0	0.33333	1	0.66667
			0.0235	0.84543		0.125	0.2	0	0.33333	0.33333	0
			0.66757	0.87248		0.16667	1	0	0.5	1	1
			0.53305	1.17591		0.2	0.5	0	0.5	1	0
			0.83581	0.51474		0.125	1	0	0.33333	1
			1.89562	0.58884		0.25	1	0.33333	0	1	1
			1.82751	1.1601		0.25	0.1	0	1	0	0
			0.12041	0.23421		0.2	1	0	0.5	1	1
			1.14848	0.9367		0.14286	1	0.33333	0	1	1
			2.54373	0.35351		0.14286	0.75	0.25	0	1	0.66667
			2.29041	1.01046		0.125	1	0	0	1	1
			2.32288	0.95869		0.5	0.8	1	0.5	1	0.5
			1.10001	0.51922		0.14286	0.25	0	0	0	0.33333
			1.46021	0.79055		0.1	1	0	0.33333	1	1
			1.47969	1.31719		0.1	1	0	0.33333	1	1
			0.8796	0.74827		0.14286	1	0	0.33333	1	1
			1.26626	0.63262		0.14286	1	0	0.33333	1	1
			3.31625	1.93887		0.16667	0.28571	0.25	0	0	0.25
			1.54603	1.36577		0.1	1	0	0.33333	1	1
			2.25731	1.85038		0.33333	1	0	1	1	1
			0.78944	1.86669		0.33333	1	0	1	1	1
			0.85893	0.43692		0.14286	1	0.33333	0	1	1
			1.22522	0.45614		0.33333	1	0	1	1	1
			0.76348	0.52083		0.33333	0.2	0	1	0	0.5
			1.71604	0.36196		0.25	1	0.5	0	1
			1.13754	0.80038		0.33333	0.14286	0	1	0	0.25
			1.95097	1.47069		0.33333	0.5	0	1	0	0.66667
			2.14448	0.65297		1	0.25	1		0	0
			0.73547	1.50255		0.25	1	0	0.5	1	1
			1.65292	0.84625		0.1	0.57143	0	0.33333	0.5	0.5
			1.39467	1.27685		0.25	1	0	0.5	1	1
			1.55005	1.0837		0.2	0.6	0.33333	0	1	0.4
			1.69395	1.35203		1	1	1	1	1
			0.76211	0.69689		0.14286	1	0.5	0	1	1
			0.77588	0.19454		0.14286	0.875	0.5	0	1	1
			1.79929	1.34335		0.2	1	0	0.5	1
			1.10223	1.22234		0.2	1	0.33333	0	1	1
			1.58815	2.2859		0.2	0.8	0.33333	0	0.5	1
			2.93315	1.67044		0.14286	1	0	0.25	1	1
			0.74777	0.55271		0.28571	1	0.33333	0.25	1	1
			0.35467	0.68184		0.28571	1	0.25	0.33333	1	1
			0.64042	0.50218		0.125	1	0	1	1	1
			0.05703	0.93556		0.14286	1	0.5	0	1	1
			0.63822	0.49044		0.25	0.8	0	0.5	0.5	0.8
			0.58938	0.68864		0.33333	1	0	0	1	1
			0.58568	0.46491		0.25	1	0.5	0	1	1
[truncated: 5,444 more rows]

## Sheet: Suppl. Fig.1
Suppl. Fig.1a			Suppl. Fig.1b			Suppl. Fig.1c			Suppl. Fig.1d			Suppl. Fig.1e			Suppl. Fig.1f			Suppl. Fig.1g			Suppl. Fig.1h				Suppl. Fig.1i				Suppl. Fig.1j			Suppl. Fig.1k				Suppl. Fig.1l
Related to Fig. 2a			Related to Fig. 2d			Related to Fig. 2f			Related to Fig. 3d			Related to Fig. 4e			Related to Fig. 4f			Related to Fig. 4g			Related to Fig. 4l				Related to Fig. 4m				Related to Fig.6d			Related to Fig.6e				Related to Fig.6j
x	y		WT	KO		in vivo	ex vivo		x	y		x	y		x	y		x	y		in vivo	in vivo_Broken seal	ex vivo		in vivo	in vivo_Broken seal	ex vivo		x	y		WT	HET	KO		in vivo	ex vivo
3	1.1475		WT	0.60087		1.11619	1.80297		3	8.35088		3	2.35797		3	543.316		3	487.173		559.055	1481.6	904.945		1.82985	9.23819	8.74884		4	1.17309		0.22869	0.26293	0		0.05235	0.05235
3	0.52224		WT	0.33242		0.97667	0.3895		3	9.58333		4	2.44512		4	541.311		4	457.642		530.43	1049.77	1514.36		1.86725	9.67014	6.49329		4	0.81271		0.0612	0.01567	0.01371		0.16937	0.16937
3	0.38531		WT	0.2556		2.1465	0.37817		3	3.2		4	2.76634		4	336.3		4	379.811		476.064	677.133	1125.55		2.1989	4.47585	8.21974		4	1.19499		0.04828	0.15228	0.01108		0.31463	0.31463
4	0.85455		WT	0.27838		0.55286	0.20642		4	4.15686		4	1.49835		4	499.865		4	432.998		540.299	750.325			2.87926	4.17006			4	1.20819		0.07637	0.01811	0		0.07382	0.07382
4	1.18031		WT	0.19886		0.64144	0.11401		4	5.6875		4	2.3918		4	387.864		4	357.748		424.959	502.58			2.6954	3.51056			5	1.88217		0.03115	0.07013	0		0.2776	0.2776
4	2.16593		WT	0.58238		1.02536	0.67229		4	8.32143		5	0.81476		5	483.575		5	379.237		639.826	995.539			2.78651	3.52372			5	1.83278				0.01105		0.07515	0.07515
4	0.40767		KO	0.02518		0.62043	0.47103		4	3.57627		5	3.07145		5	458.057		5	391.889		447.909				2.84593				5	1.01865						0.27843	0.27843
4	0.95876		KO	0		0.60243	0		4	5.5		6	4.5079		6	445.966		6	407.987		542.649				2.46967				6	1.7897						0.3135	0.3135
5	1.53175		KO	0.01574			0.14881		4	3		6	1.71047		6	322.163		6	255.974		382.284				2.31093				6	3.26425						0.16842	0.16842
5	0.63117		KO	0.00475			0.04956		5	6.97917		6	2.05731		6	305.871		6	260.257		474.866				2.45292				7	1.06754						0.35562	0.35562
5	1.05174		KO	0.00603			1.07401		5	4.09091		7	1.88238		7	366.736		7	404.57										7	1.07842
5	1.84627		KO	0.00765			0.36323		5	7.06667		7	1.74232		7	472.605		7	344.174										7	2.12264
5	0.47167		KO	0					5	7.13333		8	4.35003		8	274.025		8	245.008										7	1.15357
5	1.18719								5	6.26606		8	3.13565		8	241.161		8	198.31										8	1.05747
6	1.41956								5	6.66667		8	4.44865		8	255.151		8	223.523										8	1.77226
6	0.9493								5	6.46429		8	2.55451		8	188.79		8	193.997										8	2.34059
6	1.6415								6	6.50505		8	2.7358		8	274.799		8	238.124										8	1.05903
7	1.11619								6	6.81818		9	0.96115		9	305.626		9	294.57										9	2.04021
7	0.97667								6	6.2		9	2.4452		9	291.023		9	237.964										9	1.94524
8	2.1465								6	7.18182		9	2.21341		9	222.079		9	181.288										9	2.12632
8	0.55286								7	6.21154		12	0.05002
8	0.64144								7	6.16981		12	0.1395
8	1.02536								8	6.73333		12	0.34307
8	0.62043								8	6.33333		12	0.57947
8	0.60243								8	4.98305		12	0.22305
9	0.59341								8	5.47059		12	0.11658
9	0.90591								8	6.76667		14	0.02248
10	0.45313								8	5.83673		14	0
12	0.000935703								9	4.28571		14	0.11151
12	0								9	5.90909		14	0.08151
13	0								10	6		14	0
14	0											14	0.18537
14	0											14	0.11779
14	0.00589

## Sheet: Suppl. Fig.5
Supplementary Fig. 5
P3	P4	P5	P6	P7	P8	P9
421.602	86.752	296.405	206.233	863.372	300.091	124.696
316.964	3229.35	137.663	1169.34	318.442	601.775	691.438
237.138	2300.04	486.982	49.4958	998.845	133.846	174.236
576.168	397.675	849.477	1282.77	1218.08	452.526	794.963
2122.14	1487.64	2063.02	1187.9	1512.66	389.853	712.82
273.848	402.989	765.655	411.778	281.707	582.92	1026.56
1031.33	655.954	803.043	749.999	463.741	372.591	653.045
1291.75	236.529	277.177	675.068	988.784	652.764	688.047
307.812	966.135	1772.73	741.75	737.259	586.903	636.013
1226.47	8.15617	575.505	352.658	277.964	989.503	200.767
1317.68	1348.98	445.035	1007.79	389.57	130.925	182.026
998.583	1117.15	486.84	236.48	100.844	153.498	235.285
759.005	1155.95	971.685	1274.52	229.063	963.212	197.708
780.664	681.72	582.627	535.517	834.593	123.489	182.091
867.202	252.347	242.565	594.637	559.671	469.523	89.709
522.68	1043.31	360.786	657.882	227.893	1237.28	209.943
738.769	1071.18	1326.92	29.56	853.779	646.921	662.176
563.254	239.556	723.28	400.091	660.281	652.498	100.561
415.195	968.854	363.16	565.765	529.956	163.589	837.574
440.821	387.789	1767.16	1702.11	617.697	166.245	204.355
862.727	313.209	173.032	577.451	1120.75	287.609	1029.27
1686.81	1787.44	53.6486	365.032	413.904	115.787	522.753
431.974	591.446	354.022	413.84	1077.23	42.7563	848.51
627.42	380.374	445.401	802.932	130.325	437.389	700.214
1347.99	393.968	203.172	732.813	71.8307	526.885	986.627
695.856	243.758	1985.88	1684.92	1288.74	604.165	257.112
481.293	837.119	1044.38	743.812	253.864	834.412	1357.78
1200.23	130.746	387.036	1375.57	325.227	551.848	1660.43
480.479	699.824	162.788	993.353	143.661	166.511	884.553
1109.22	103.064	197.498	1332.95	294.576	236.355	1160.79
685.789	856.398	353.432	829.742	200.752	552.38	94.6458
192.395	506.671	758.155	933.439	339.651	232.106	337.038
1567.63	97.6268	1007.68	685.904	124.108	173.946	237.646
747.616	832.176	217.837	1352.6	513.628	114.459	1276.89
815.544	1596.88	404.723	351.488	321.769	607.086	344.054
187.921	79.3373	637.004	244.792	482.208	55.7691	762.669
404.721	1822.78	706.57	1092.57	131.471	796.701	103.45
514.037	480.499	1307.32	765.774	670.947	410.832	217.08
696.873	1522.81	1213.87	189.005	726.209	269.816	964.341
228.19	365.191	304.795	978.557	1739.65	155.622	266.879
416.11	442.755	30.3616	351.183	596.744	550.521	61.3547
236.731	2540.92	600.452	1141.95	245.784	52.0511	358.567
568.745	898.749	618.212	281.373	1161.11	1791.52	559.002
73.6226	381.593	274.065	569.758	785.734	344.706	39.0689
2124.89	892.426	346.947	826.743	270.248	102.774	1032.57
1132	571.5	206.93	1351.38	760.299	180.054	1301.93
412.856	424.87	574.807	109.44	806.294	956.042	705.716
1406.97	2674.11	111.719	821.561	128.236	33.9926	815.769
758.191	537.511	795.002	1917.48	1033.51	218.562	473.779
361.605	181.904	145.986	500.863	166.919	326.382	1033.12
826.933	490.972	487.849	1131.59	205.17	356.922	100.699
478.344	284.861	1290.29	1556.85	96.7364	216.703	135.641
389.671	1298.33	560.363	395.995	268.256	16.9963	520.001
1439.91	231.999	1152.27	120.109	28.1062	1143.27	230.837
827.34	192.871	584.166	168.58		430.484	354.096
167.583	535.534	402.365	612.131		80.2013	304.435
525.527	1158.02	182.759	224.367		71.4376	61.6298
678.061	548.379	944.452	46.6415		902.131	1348.43
336.285	447.003	1077.69	153.643		911.161	498.541
1097.83	1455.63	321.376	879.027		259.725	535.409
516.172	1381.32	405.312	278.933		269.949	37.143
592.235	1173.83	1044.08	143.814		894.961	140.387
323.777	152.818	1412.85	340.696		1193.46	2006.55
742.429	1069.1	588.366	68.3711		100.915	2041.21
697.585	57.6613	443.043	799.933		97.4631	110.328
1084.41	230.33	100.591	235.691		350.416	953.061
392.01	315.089	886.234	111.673		150.045	552.742
213.546	2556.95	604.284	861.955		730.044	40.4446
1280.46	475.864	1290.81	123.083		56.5658	1016.62
1276.4	1107.85	804.435	1702.02		261.052	888.955
1369.54	257.428	761.545	527.312		1692.46	350.244
1871.48	100.829	198.382	966.333		926.431	443.102
203.784	1586.47	521.748	37.5983		56.0347	394.795
966.45	549.516	128.816	374.674		542.554	1068.25
544.645	53.5652	574.217	161.055		384.541	219.43
1016.48	1548.66	165.073	1339.32		355.86	1165.3
1554.62	2645.25	588.366	775.348		321.602	133.799
1135.25	651.053	167.136	42.0877		1049.52	31.3981
829.678	83.1836	775.547	216.05		716.766	1239.6
1058.48	619.15	194.403	392.631		2510.41	1827.51
738.769	165.501	387.626	2240.93		103.04	761.843
481.191	496.896	1073.27	152.077		197.051	594.562
767.75	293.348	70.4507	372.616		664.183	682.88
673.688	379.683	236.997	954.922		1278.67	891.431
950.586	271.056	365.813	115.32		474.67	1588.89
1262.57	318.198	28.0034	175.833		365.906	312.276
384.994	163.514	413.566	427.096		116.32	973.833
400.654	971.97	877.833	49.0087		359.952	279.81
90.2996	96.5703	85.1893	215.442		553.667	328.234
700.737	17.9467	698.906	228.957		855.688	149.947
614.302	132.749	789.401	162.037		709.829	268.255
596.099	66.0894	77.2304	1046.88		44.6506	859.516
3809.26	203.325	772.894	4.35057		938.807	43.471
724.126	423.599	436.853	91.5909		52.2068	36.5927
601.286	240.999	178.927	407.121		468.087	637.965
550.746	355.516	327.787	1804.57		916.138	1459.31
	530.425	190.128	1452.97		255.768	384.705
	508.775	2553.62	258.916		147.69	587.409
	489.404	375.246	504.895		106.245	293.017
	813.014	643.783	170.359		1097.26	507.896
	640.099	222.848	544.737		498.941	491.112
	1030.65	17.9811	287.824		453.604	276.784
	416.635	534.718	225.972		765.242	201.673
	2363.97	333.977	252.316		401.912	718.579
	1849.5	864.863	1160.07		379.644	704.478
	305.79	672.008	78.02		1764.04	230.837
	768.349	173.916	123.69		108.535	476.255
	238.38	1952.87	350.614		252.791	77.2746
	889.706	518.21	1181.24		441.697	138.523
	1395.05	1124.26	464.79		455.092	97.1089
	222.519	458.961	41.8644		771.882	622.957
	127.628	592.198	407.702		532.601	24.1185
	603.097	161.535	249.7		830.5	107.423
	3760.96		583.068		912.703	72.5143
	1189.59		2295.35		28.3932	90.4445
	639.983		183.87		1904.63	152.804
	1705.64		19.0293		730.552
	338.896		909.837		260.404
	1031.72		488.16		165.551
	643.672		427.207		80.142
	1514.57		360.842		401.855
	798.965		889.38		1042.53
	188.399		683.924		587.784
	1684.61		209.5		48.1881
	443.377		399.912		511.57
	651.752		162.938		87.9261
	342.289		1312.54		367.919
	149.855		948.847		25.8069
	229.303		368.216		533.723
	539.955				385.048
	224.07				1074.98
	843.971				353.531
	255.736				593.101
	18.0068				1550.01
	378.926				959.65
	1052.69				959.422
	463.793				508.144
	503.251				73.9949
	732.642				507.459
	1045.02				668.01
	206.687				144.107
	362.916				1251.98
	383.545				195.036
	630.238				29.6893
	328.742				156.668
	523.92				82.9167
	1273				1559.81
	560.09				115.303
	28.9675				118.815
	453.928				1044.75
	383.467				80.1854
	40.2413				269.236
	242.231				465.309
	31.003				489.111
	231.113				394.001
	410.086				447.945
	259.298				799.073
	447.039				805.951
	798.406				289.916
	20.3555				134.228
	374.385				974.32
	431.381				66.3334
	359.823				1125.13
	207.861				378.491
	302.788				893.94
	1297.27				2176.71
	354.03				833.069
	23.6437				199.195
	380.805				148.08
	325.375				200.366
	229.235				421.802
	407.854				314.693
	324.827				750.933
	1518.68				440.922
	202.616				819.608
	576.805				119.985
	26.149				262.407
	504.308				1236.73
	1328.43				191.391
	70.1483				382.002
	1370.87				1057.63
	400.73				471.162
	410.712				4.68236
	1115.8				73.7471
	79.8563				237.825
	735.148				206.999
	100.055				1374.86
	745.012				101.646
	86.1195				103.207
	48.5401				142.422
	55.2731				157.249
	157.051				997.537
	186.175				138.325
	1327.49				786.441
	419.637				412.633
	314.258				341.617
	118.845				256.749
	897.992				797.757
	180.225				888.087
	114.304				153.347
					115.498
					1323.55
					233.337
					452.238
					1582.05
					399.561
					133.252
					104.963
					173.442
					79.0148
					834.63
					281.917
					422.778
					890.087
					235.093
					196.074
					995.976
					1247.07
					669.382
					793.074
					1224.24
					580.222
					996.171
					613.779
					265.724
					181.832
					224.753
					154.908
					1310.28
					116.669
					251.482
					490.331
					92.6716
					251.872
					881.063
					10.1451
					735.52
					89.1599
					97.9393
					334.203
					90.7207
					202.512
					131.691
					1213.12
					624.461
					593.294
					217.925
					335.179
					208.755
					1711.01
					834.045
					60.2853
					658.456
					84.4775
					139.69
					478.771
					721.278
					192.367
					487.941
					118.62
					436.63
					151.201
					472.918
					914.669
					464.236
					236.264
					544.714
					577.686
					1615.22
					1012.36
					611.048
					589.977
					428.436
					162.322
					732.106
					322.497
					820.583
					1458.75
					1147.52
					1098.6
					1107.18
					457.993
					264.748
					246.799
					160.371
					2661.92
					434.484
					1138.98
					964.175
					198.025
					926.912
					716.01
					429.606
					717.571
					488.916
					469.016
					308.45
					80.1854
					149.64
					977.442
					177.149
					510.767
					736.057
					32.3863
					610.072
					506.182
					692.404
					67.504
					65.553
					75.6981
					196.61
					224.363
					387.855
					837.947
					680.454
					128.765
					236.654
					902.524
					246.604
					72.7716
					612.072
					146.129
					609.682
					191.782
					796.781
					171.882
					412.243
					170.321
					444.824
					165.443
					365.614
					310.791
					14.4373
					73.552
					139.105
					1082.4
					275.479
					436.581
					262.992
					789.758
					584.124
					148.08
					342.202
					108.67
					200.951
					635.045
					254.603
					482.673
					295.964
					112.377
					436.24
					784.88
					473.894
					316.839
					113.937
					106.524
					350.591
					308.06
					570.077
					313.328
					888.282
					112.962
					377.32
					880.722
					495.745
					930.033
					728.106
					470.187
					86.6236
					375.564
					227.289
					178.856
					166.809
					648.311
					108.279
					343.958
					459.846
					1067.38
					324.253
					1108.74
					32.5814
					72.9667
					98.1344
					501.159
					682.649
					890.331
					299.134
					122.327
					524.473
					132.277
					372.442
					685.575
					55.4079
					883.405
					749.957
					847.116
					208.755
					615.925
					191.391
					736.496
					217.534
					911.109
					691.818
					617.73
					228.801
					199.878
					299.963
					29.4598
					66.1383
					39.4098
					281.868
					588.026
					64.5775
					501.988
					191.391
					196.074
					152.372
					652.408
					210.121
					764.395
					496.33
					501.451
					396.635
					788.441
					403.268
					377.515
					222.607
					925.351
					777.271
					1014.9
					400.049
					197.244
					390.782
					337.715
					843.8
					249.335
					694.55
					338.69
					102.817
					134.959
					62.2363
					153.006
					1237.51
					133.886
					613.584
					737.081
					1392.81
					781.173
					541.593
					1407.05
					1038.7

## Sheet: Suppl. Fig.6
Suppl Fig. 6a		Suppl Fig. 6a		Suppl Fig. 6a		Suppl Fig. 6b		Suppl Fig. 6b		Suppl Fig. 6b
Ca2+ wave max. area		Ca2+ wave max. area		Ca2+ wave max. area		Ca2+ wave duration at half max.		Ca2+ wave duration at half max.		Ca2+ wave duration at half max.
In vivo		In vivo_Broken seal		Ex vivo		In vivo		In vivo_Broken seal		Ex vivo
Number of bins=100 Bin size=80um2		Number of bins=100 Bin size=80um2		Number of bins=100 Bin size=80um2		Number of bins=100 Bin size=0.3s		Number of bins=100 Bin size=0.3s		Number of bins=100 Bin size=0.3s
863.372		315.143		1183.6		2.35394		2.11056		5.60277
318.442		318.531		580.547		0.88873		6.65297		8.88548
998.845		3723.46		827.223		1.36511		11.3899		7.48995
1218.08		5128.73		454.256		1.36837		14.868		12.8217
1512.66		3621.17		512.76		1.8642		4.6639		11.3732
281.707		734.341		1198.78		1.87677		7.50614		6.12673
463.741		1540.49		429.785		0.24795		4.67399		6.36209
988.784		483.012		540.044		1.09674		5.09119		6.81525
737.259		610.235		334.152		1.73099		3.73841		9.26959
277.964		1035.12		1239.57		1.27622		6.15228		6.61497
389.57		782.439		1135.5		2.12249		5.32428		20.7397
100.844		923.888		1254.48		0.58259		4.87985		6.53237
229.063		632.59		1552.06		0.96695		7.02168		12.892
834.593		1859.56		1757.95		3.20527		14.6899		12.9077
559.671		1733.29		1162.78		1.60799		9.76743		7.45046
227.893		1227.65		554.67		1.8092		6.37828		5.47374
853.779		2172		1419.58		4.65409		18.3619		7.56095
660.281		1290.92		792.908		2.08204		15.2138		13.0596
529.956		1639.94		782.22		2.07978		12.5931		5.42458
617.697		685.43		1078.96		2.39054		4.58915		3.80135
1120.75		507.129		1025.24		2.27056		5.98803		5.74373
413.904		1061.14		413.471		1.39252		11.6642		10.5012
1077.23		802.897		360.029		2.04022		5.73709		6.81782
130.325		1120.21		1860.06		1.16087		5.75602		6.33317
71.8307		505.909		581.953		0.80223		6.15527		7.04222
1288.74		2269.95		700.65		4.67446		20.2246		6.19533
253.864		1094.74		755.78		1.73594		6.10574		15.8324
325.227		1649.29		54.0044		2.54496		11.8165		5.75532
143.661		3284.75		606.705		2.05975		27.3457		3.49032
294.576		1694		674.211		1.57233		10.6858		7.88655
200.752		492.432		487.164		1.1551		16.5346		13.0294
339.651		842.385		629.207		1.70618		6.01702		17.5888
124.108		475.919		25.8771		1.70007		29.6449		6.25943
513.628		1174.34		1039.58		2.03065		11.0068		12.21
321.769		1213.93		1546.16		1.36627		8.0451		16.5963
482.208		966.658		1099.21		2.3411		2.04384		7.35934
131.471		251.085		1934.31		0.65655		1.64688		4.65213
670.947		371.547		505.447		3.3306		5.98445		5.99797
726.209		529.481		829.755		3.00107		6.41211		8.43203
1739.65		478.248		1309.32		1.00614		5.95451		9.3026
596.744		1712.93		215.736		0.79463		10.5665		7.36178
245.784		383.191		229.519		0.80075		14.0886		5.98804
1161.11		1097.28		2064.82		1.86244		11.4275		8.05111
785.734		1223.46		410.658		1.23261		9.35092		11.7451
270.248		3131.58		788.408		1.41384		6.3285		7.56621
760.299		2323.28		413.19		1.79114		6.71865		6.53897
806.294		1178.37		362.279		1.83883		5.63375		9.10068
128.236		1719.28		2775.88		3.75153		3.11161		13.0884
1033.51		262.729		381.406		2.60722		2.72999		13.6024
166.919		704.564		1299.2				1.42473		11.7573
205.17		310.575		3044.78		2.13349		8.64534		10.2119
96.7364		774.427		1040.71		2.39527		7.54951		12.6905
268.256		895.524		588.985		1.88463		5.15836		5.12172
28.1062		449.456		976.298		1.10621		5.54408		7.32835
300.091		456.23		2335.97		0.88598		5.30417		10.4999
601.775		262.306		312.775		3.99242		2.42548		7.81607
133.846		289.405		1856.4		1.49045		5.79535		9.88973
452.526		699.483		234.3		2.08389		11.9315		10.4078
389.853		1408.92		392.376		1.69598		3.10046		6.68021
582.92		1194.67		806.128		2.10139		3.81065		16.8335
372.591		1120.36		1514.65		2.19603		2.66125		6.86458
652.764		314.386		2395.88		2.28702		3.69004		8.29642
586.903		350.165		829.755		2.48957		3.83843		3.12821
989.503		519.743		207.579		3.32632		3.47994		6.19752
130.925		971.951		1106.81		1.764		3.43673		9.08787
153.498		757.491		3039.43		1.44592		3.65385		4.89578
963.212		375.146		112.79		2.73969		2.63541		8.41287
123.489		402.668		1066.59		1.86353		6.3561		14.6648
469.523		2257.23		491.384		2.29527		9.1848		6.83494
1237.28		757.279		405.033		3.1161		1.06641		8.20607
646.921		476.343		575.765		2.03564		2.70299		3.62387
652.498		375.57		158.357		1.88848		3.09453		3.19341
163.589		714.302		173.264		1.67761		4.18363		5.57055
166.245		570.341		2192.52		2.95469		2.59806		8.65026
287.609		341.696		335.558		1.6093		2.80987		3.29327
115.787		326.665		51.7542		1.2129		1.05549		5.47208
42.7563		255.108		81.5691		1.84781		3.64839		7.21174
437.389		449.667		87.1946		1.99205		3.79587		6.59488
526.885		756.22		598.267		2.84373		7.69666		9.14257
604.165		814.44		1048.58		2.21023		6.79054		6.50155
834.412		1821.11		56.2546		2.11724		7.33547		3.76692
551.848		499.63		299.837		2.1741		6.49727		5.15189
166.511		984.653		958.578		1.3946		2.49387		3.82413
236.355		765.747		516.698		2.49452		1.03925		5.39867
552.38		677.465		714.152		2.4499		2.88369		6.36635
232.106		407.961		1058.43		1.61917		3.62875		7.78883
173.946		498.572		165.107		1.00122		3.86674		8.16599
114.459		705.622		541.731		1.02333		3.47877		9.33078
607.086		574.998		2088.66		2.79363		1.74201		9.15817
55.7691		798.139		1833.55		1.99913		1.63675		7.91619
796.701		490.315		89.4447		2.30167		1.54503		4.06777
410.832		583.678		181.421		2.11474		1.56522		6.39925
269.816		86.3768		3113.55		1.64257		3.9386		11.2775
155.622		474.014		42.7535		1.91615		3.34603		5.52724
550.521		103.102		2305.31		2.21346		1.9637		5.05354
52.0511		195.195		1818.43		0.98529		2.07327		6.03441
1791.52		150.736		179.171		3.00439		1.29		9.04677
344.706		380.862		2352.28		1.97013		3.08938		5.93389
102.774		303.377		2682.99		1.54581		9.63779		7.79281
180.054		510.216		6381.59		1.15202		3.34832		9.09203
956.042		95.0568		1274.45		2.38538		3.85212		6.08112
33.9926		3.38733		1708.87		1.96478		2.06215		13.3643
218.562		270.139		193.234		2.80225		15.8865		6.65689
326.382		727.216		7170.07		2.21164		1.45856		13.1903
356.922		1471.37		887.134		3.88053		2.09774		12.7281
216.703		6.13953		756.061		2.09234		4.01889		5.71745
16.9963		158.781		1458.68		2.03775		2.8458		4.62085
1143.27		1.90537		1161.38		1.83099		1.91862		5.08742
430.484		346.566		796.565		1.7394		5.13611		5.17788
80.2013		298.296		604.736		1.89308		2.71986		11.3005
71.4376		145.443		437.942		2.83249		2.41096		11.3581
902.131		144.385		1247.8		2.94377		1.60125		3.81153
911.161		499.63		958.859		1.46724		1.53112		9.76312
259.725		352.494		3830.09		2.34906		1.85187		13.2302
269.949		533.715		1867.44		1.25493		2.50337		13.0615
894.961		464.064		838.755		3.59026		1.67912		11.9116
1193.46		945.275		482.664		2.27699		3.56166		8.17271
100.915		1138.99		2490.95		1.01768		1.96589		5.30179
97.4631		384.673		75.0998		0.97194		3.85375		6.97492
350.416		638.087		115.884		1.94162		2.29534		4.70476
150.045		987.829		1129.59		2.66239		2.22995
730.044		1121.63		484.633		2.02858		2.44555
56.5658		352.07		315.026		2.83085		1.64191
261.052		327.089		3712.03		1.21803		1.17183
1692.46		832.012		4249.33		2.86027		2.4675
926.431		104.16		807.534		2.63134		1.74057
56.0347		865.673		306.587		2.25951		9.37182
542.554		435.271		365.373		2.74775		1.32668
384.541		251.721		1239.29		2.79548		1.26203
355.86		558.274		383.656		2.3404		0.43581
321.602		176.564		698.4		3.81389		1.12955
1049.52		14.1844		113.634		2.5571		3.4936
716.766		4.23416		1096.96		2.60878		1.99822
2510.41		250.662		731.591		4.81304		1.87355
103.04		944.429		1248.29		2.41444		11.4984
197.051		171.483				2.13572		2.47886
664.183		267.599				2.3481		5.13662
1278.67		657.776						5.04338
474.67		273.103				1.20533		5.68147
365.906		781.414				3.18317		7.94323
116.32		2288.99				2.43259		5.79207
359.952		1280.83				3.00661		2.09197
553.667		381.286				2.42247		1.98269
855.688		703.293				1.79786		9.79665
709.829		355.881				3.21248		13.551
44.6506		592.994				3.07362		1.17586
938.807		634.912				3.72595		1.93559
52.2068		2207.69				2.09813		2.5722
468.087		128.93				2.60436		3.21488
916.138		299.355				3.4194		5.29549
255.768		1364.4				1.15416		3.06292
147.69		367.366				3.15452		1.97365
106.245		516.726				2.09893		2.84169
1097.26		1257.54				4.90514		2.96109
498.941		580.873				2.92976		2.86171
453.604		1345.61				2.5273		2.77231
765.242		570.235				3.09126		1.85351
401.912		858.052				2.48958		2.94991
379.644		572.458				2.54064		1.99902
1764.04		613.635				5.59982		3.76002
108.535		1006.88				2.57266		2.29724
252.791		659.946				2.79253		3.86905
441.697		2197.32				2.24703		3.51368
455.092		923.681				2.83827		1.48577
771.882		465.175				3.44201		2.21571
532.601		2251.83				2.56486		2.4129
830.5		401.292				2.99715		3.43679
912.703		791.734				2.39756		2.25792
28.3932		251.403				3.24956		3.06265
1904.63		186.197				6.05587		3.62399
730.552		205.992				2.03038		3.21583
260.404		2323.28				2.4307		3.29134
165.551		1519.06				2.15575		2.98192
80.142		405.526				2.514		2.25055
401.855		1699.64				1.63168		2.75141
1042.53		916.007				6.51694		2.87869
587.784		681.064				3.26796		2.28494
48.1881		382.027				4.7121		3.11585
511.57		655.394				2.1065		3.23549
87.9261		738.172				3.31099		2.79744
367.919		688.738				1.39054		8.22435
25.8069		1457.93				2.73816		3.11397
533.723		1278.77				3.66519		7.73161
385.048		1032.92				2.14387		1.80336
1074.98		1075.95				3.60741		3.13695
353.531		1296.23				2.78699		1.41544
593.101		971.686				0.20391		4.78578
1550.01		842.438				5.56128		2.32987
959.65		758.549				2.88073		2.33388
959.422		1168.84				4.39143		2.37701
508.144		555.574				1.3672		4.03807
73.9949		1387.16				0.99595		3.9612
507.459		502.383				1.54424		2.80358
668.01		1565.63				3.05695		3.65397
144.107		625.014				3.39451		2.55455
1251.98		410.184				3.78189		2.67394
195.036		2917.07				2.7025		3.01855
29.6893		678.735				2.65049		2.61373
156.668		1893.25				2.26384		2.69551
124.696		1529.48				3.697		2.62684
691.438		996.72				3.12255		3.93253
174.236		986.823				2.29996		3.07867
794.963		1191.54				2.39591		3.74693
712.82		847.308				2.64767		2.23183
1026.56		276.914				3.15725		3.14803
653.045		514.132				2.70151		3.93944
688.047		520.166				2.67764		2.56126
636.013		2218.54				3.15901		3.38434
200.767		582.038				2.15786		2.69408
182.026		252.303				1.39885		2.94699
235.285		1608.66				2.49017		2.2221
197.708		491.056				2.59464		4.67315
182.091		1131.9				1.72972		3.36091
89.709		390.336				3.87846		2.64194
209.943		518.155				3.0182		3.62667
662.176		2026.68						2.1546
100.561		239.971				2.25561		2.49146
837.574		454.537				2.1		3.58144
204.355		439.717				2.04161		4.59431
1029.27		545.518				2.1952		2.30644
522.753		541.072				2.44227		2.14747
848.51		2312.43				2.55395		2.96573
700.214		447.868				3.05762		32.9909
986.627		943.741				2.47529		3.85283
257.112		597.863				1.8328		2.8766
1357.78		4613.96				3.4957		3.33613
1660.43		1482.38				4.56001		3.06025
884.553		947.498				2.70359
1160.79		1226.42				3.67034		4.16237
94.6458		1720.18				1.67342		5.28893
337.038		1853.34				1.96985		6.14894
237.646		588.495				3.34372		3.39301
1276.89		2782.42				3.17224		4.89666
344.054		995.715				1.35273		4.13714
762.669		641.157				2.39923		2.54856
103.45		885.15				2.80912		5.41603
217.08		1506.57				2.32818		3.5627
964.341		961.63				2.88186		3.08246
266.879		2492.12				2.14761		3.48834
61.3547		502.541				2.93935		2.83955
358.567		480.153				1.25388		3.16411
559.002		686.039				2.09639		4.48622
39.0689		1137.19				0.87651		2.86174
1032.57		602.679				2.79944		3.0631
1301.93		1964.17				3.93587		2.93248
705.716		600.562				1.95988		6.80495
815.769		671.961				2.76763		14.4127
473.779		464.646						3.06048
1033.12		765.006				2.8736		6.34334
100.699		3486.19				1.57996		2.86339
135.641		1529.01				2.38371		3.68651
520.001		666.297				2.52789		3.52601
230.837		602.203				2.85745		2.25766
354.096		262.147				2.16211		6.95383
304.435		1484.71				2.15968		3.94118
61.6298		646.714				2.22462		1.58015
1348.43		550.97				3.43771		3.53525
498.541		1502.23				2.27702		2.76765
535.409		2351.39				2.57443		3.78381
37.143		315.074				1.99709		3.81079
140.387		1815.08				2.13215		3.41726
2006.55		1027.47				4.13591		2.2102
2041.21		690.75				3.96457		3.64965
110.328		2968.83				3.35923		2.52233
953.061		430.772				3.25048		3.10836
552.742		1371.71				2.20846		3.00478
40.4446		1117.39				2.63344		3.82333
1016.62		1082.83				2.60814		2.98102
888.955		422.357				3.71915		3.07545
350.244		2187.21				2.63402		1.9263
443.102		317.244				2.80953		2.63355
394.795		530.011				3.27842		2.95269
1068.25		475.76				8.36043		2.20799
219.43		956.39				3.03528		2.83435
1165.3		741.454				5.62614		2.53077
133.799		628.825				5.11164
31.3981		393.565				0.52401		1.92827
1239.6		1092.84				1.39257		5.10024
1827.51		487.087				4.83395		2.72125
761.843		442.893				3.25851		2.93392
594.562		999.155				2.50149		2.98929
682.88		384.885				3.10755		5.4014
891.431		1190.49				3.12751		2.59437
1588.89		803.696				4.50453		3.19687
312.276		1193.82				1.67585		7.32857
973.833		460.253				2.52916		2.87547
279.81		428.55				2.30945		0.63066
328.234		713.085				2.762		3.49472
149.947		406.955				2.91164		4.24728
268.255		1697.42				3.25903		2.19977
859.516		946.122				3.77037		3.6449
43.471		1725.15				1.23749		2.82339
36.5927		478.248				3.74141		3.05771
637.965		1010.32				2.24056		3.58959
1459.31		724.676				4.74202		3.10451
384.705		400.71				3.09417		3.5509
587.409		498.784				3.86772		3.46379
293.017		1082.94				3.1138		3.21672
507.896		1477.03				3.59161		3.32485
491.112		720.601				2.64388		3.67365
276.784		1231.45				2.68958		4.2791
201.673		887.32				3.09596		3.52462
718.579		1245.42				3.37706		2.95798
704.478		881.71				4.0846		3.96298
230.837		824.443				3.50268		3.91064
476.255		873.93				1.71871		2.58909
77.2746		1863.88				4.16552		2.0482
138.523		1204.72				1.76644		4.16089
97.1089		750.822				1.52339		3.8131
622.957		432.043				3.34702		3.33854
24.1185		873.506				2.47885		3.36546
107.423		1024.45				2.91768		4.64422
72.5143		1009.05				1.79678		3.40919
90.4445		429.873				0.23682		2.92057
152.804		1014.03				1.76252		5.05967
82.9167		360.327				1.42433		2.4204
1559.81		482.906				2.91173		1.61443
115.303		1203.35				1.51091		2.70654
118.815		567.377				1.38646		3.21812
1044.75		327.194				2.75355		3.36064
80.1854		665.556				1.28313		3.81502
269.236		1355.83				2.64249		2.5749
465.309		1065.9				2.99249		5.18475
489.111		1178.79				2.13927		4.09374
394.001		848.684				2.61017		3.74681
447.945		1612.16				2.5211		0.67212
799.073		1188.74				0.12588
805.951		730.762				2.13687
289.916		1153.91				1.5091
134.228						1.79459
974.32						2.89049
66.3334						2.17467
1125.13						2.95744
378.491						2.04298
893.94						3.11237
2176.71						9.4666
833.069						2.87329
199.195						1.94613
148.08						2.23452
200.366						8.68228
421.802						2.43078
314.693						2.81952
750.933						2.61654
440.922						2.092
819.608						2.42401
119.985						2.11363
262.407						2.25924
1236.73						3.28868
191.391						2.24122
382.002						2.18826
1057.63						3.43695
471.162						2.28544
4.68236						1.31846
73.7471						1.50629
237.825						1.98184
206.999						2.7108
1374.86						4.30363
101.646						1.17893
103.207						1.60979
142.422						1.96413
157.249						1.7574
997.537						2.79756
138.325						1.60996
786.441						2.65334
412.633						2.54099
341.617						1.07923
256.749						2.14804
797.757						2.26906
888.087						3.87268
153.347						2.13145
115.498						3.926
1323.55						3.39153
233.337						1.81012
452.238						1.95699
1582.05						3.76299
399.561						2.71858
133.252						2.04291
104.963						1.78223
173.442						2.01169
79.0148						1.6176
834.63						3.24922
281.917						1.96607
422.778						2.42848
890.087						1.88941
235.093						2.05502
196.074						2.62641
995.976						3.18006
1247.07						3.71643
669.382						3.29933
793.074						3.08477
1224.24						3.23873
580.222						2.5591
996.171						4.07025
613.779						2.66778
265.724						1.57927
181.832						3.38803
224.753						1.12645
154.908						2.09158
1310.28						3.33009
116.669						1.39193
251.482						2.70861
490.331						2.14107
92.6716						1.97927
251.872						2.36352
881.063						2.76667
10.1451						1.47084
735.52						2.21459
89.1599						1.46655
97.9393						0.93286
334.203						2.36276
90.7207						1.93584
202.512						1.68184
131.691
1213.12						3.17244
624.461						2.29003
593.294						3.16482
217.925						2.16273
335.179						2.15818
208.755						1.86554
1711.01						3.35935
834.045						2.83726
60.2853						1.65464
658.456						2.67993
84.4775						0.31659
139.69						1.49651
478.771						2.83078
721.278						1.32976
192.367						0.02475
487.941						3.53188
118.62						0.11131
436.63						1.26481
151.201						0.04431
472.918						2.75775
914.669						0.10196
464.236						0.12449
236.264						2.72759
544.714						2.67694
577.686						2.39367
1615.22						3.55802
1012.36						2.47308
611.048						3.36167
589.977						3.36448
428.436						2.92547
162.322						2.22858
732.106						2.12295
322.497						2.26603
820.583						4.00643
1458.75						2.98942
1147.52						2.7726
1098.6						3.53224
1107.18						3.7832
457.993						3.79637
264.748						2.21808
246.799						3.88286
160.371						2.86281
2661.92						5.56647
434.484						2.48782
1138.98						3.22201
964.175						2.92861
198.025						1.45484
926.912						3.20801
716.01						2.52052
429.606						2.0946
717.571						2.14865
488.916						2.16299
469.016						2.9998
308.45						2.00955
80.1854						1.62463
149.64						1.35421
977.442						3.08631
177.149						2.42927
510.767						2.43908
736.057						2.08889
32.3863						1.10033
610.072						2.12421
506.182						1.1987
692.404						2.57696
67.504						2.3375
65.553						2.34282
75.6981						2.2527
196.61						2.70848
224.363						1.60604
387.855						1.91098
837.947						2.56535
680.454						3.12296
128.765						0.98834
236.654						2.59276
902.524						2.73951
246.604						3.28598
72.7716						3.03612
612.072						3.00604
146.129						1.32804
609.682						2.14161
191.782						3.59991
796.781						3.03318
171.882						1.98256
412.243						2.29687
170.321						2.51744
444.824						2.11762
165.443						1.6624
365.614						2.3379
310.791						1.69928
14.4373						1.52664
73.552						2.89797
139.105						0.12511
1082.4						3.54875
275.479						1.38889
436.581						0.69508
262.992						2.02687
789.758						2.83575
584.124						0.09714
148.08						1.7734
342.202						3.76349
108.67
200.951						2.32975
635.045						2.62881
254.603						2.44201
482.673						2.91131
295.964						2.84595
112.377
436.24						2.68243
784.88						3.38616
473.894						3.25299
316.839						2.84239
113.937						2.08533
106.524						1.74202
350.591						3.71943
308.06						3.45059
570.077						2.33899
313.328						2.29436
888.282						2.36381
112.962						1.79792
377.32						1.26046
880.722						2.29443
495.745						2.68227
930.033						2.91689
728.106						2.22299
470.187						1.28953
86.6236						1.08515
375.564						2.67795
227.289						1.53176
178.856						2.17561
166.809						2.0618
648.311						2.72644
108.279						1.76518
343.958						2.84442
459.846						2.0742
1067.38						2.78102
324.253						2.21481
1108.74						2.94642
32.5814						1.97995
72.9667						2.11133
98.1344						2.08893
501.159						2.29512
682.649						1.70532
890.331						3.39323
299.134						4.77888
122.327						1.98018
524.473						2.8229
132.277						3.26354
372.442						2.47561
685.575						2.4362
55.4079						1.3368
883.405						3.62052
749.957						4.83399
847.116						2.33512
208.755						2.82314
615.925						1.7731
191.391						2.00117
736.496						2.54141
217.534						1.7923
911.109						2.70852
691.818						3.25055
617.73						2.66813
228.801						1.89306
199.878						1.83148
299.963						2.70553
29.4598						2.57259
66.1383						2.17586
39.4098						2.2922
281.868						1.89832
588.026						1.70511
64.5775						1.59278
501.988						2.2553
191.391						1.80065
196.074						2.87904
152.372						2.94072
652.408						2.38201
210.121						2.34
764.395						2.34464
496.33						1.63596
501.451						3.6469
396.635						2.46577
788.441						2.18253
403.268						1.66529
377.515						1.94974
222.607						2.13968
925.351						2.5073
777.271						2.23766
1014.9						2.60381
400.049						1.4022
197.244						2.25863
390.782						2.20111
337.715						2.95675
843.8						2.85807
249.335						2.81255
694.55						1.95629
338.69						2.73456
102.817						2.2129
134.959						1.71673
62.2363						1.8869
153.006						1.42792
1237.51						2.96145
133.886						2.39051
613.584						2.54801
737.081						2.94203
1392.81						6.27029
781.173						2.54639
541.593						3.41245
1407.05						2.82963
1038.7						5.78953
